# Supplementary material for: Recovery of Mycobacterium tuberculosis Complex Isolates Including Pre–Extensively Drug-Resistant Strains From Cattle at a Slaughterhouse in Chennai, India
Source: Open Forum Infect Dis. 2024 Dec 19;12(1):ofae733. doi: 10.1093/ofid/ofae733 (PMC11736417; doi:10.1093/ofid/ofae733)
Supplement: ofae733_Supplementary_Data [file ofae733_supplementary_data.zip]

Archive with 2 entries (2 files):
- Appendix.pdf
- Suppl_table_V4.xlsx
