# Supplementary material for: Recovery of Mycobacterium tuberculosis Complex Isolates Including Pre–Extensively Drug-Resistant Strains From Cattle at a Slaughterhouse in Chennai, India
Source: Open Forum Infect Dis. 2024 Dec 19;12(1):ofae733. doi: 10.1093/ofid/ofae733 (PMC11736417; doi:10.1093/ofid/ofae733)
Supplement: ofae733_Supplementary_Data [file ofae733_supplementary_data.zip › Suppl_table_V4.xlsx]

## Sheet: Table S1
Table S1: Metadata of the samples collected at slaughter house
S.no	Lab number	Study number	Sample Number	Sample Name	Lymph Node type	Date of collection	Smear	Solid Culture		MGIT	Species	Visible Lesion	MPT64 PCR	Final result
								LJ	SP
1	KL001	SH004 1B	SH004	1B	Bronchial	2020-09-19	N	N	N	N		No	N	N
2	KL002	SH005 M	SH005	M	Mediastinal	2020-09-19	N	N	N	N		No	N	N
3	KL003	SH009 1M	SH009	1M	Mediastinal	2020-09-19	N	N	N	NTM		No	N	NTM
4	KL004	SH010 1M	SH010	1M	Mediastinal	2020-09-19	N	N	N	P	M. orygis	No	P	P
5	KL005	SH054 1M	SH054	1M	Mediastinal	2020-09-24	N	NTM	NTM	N		No	N	NTM
6	KL006	SH100 1M	SH100	1M	Mediastinal	2020-09-27	N	N	N	NTM		No	N	NTM
7	KL007	SH015 1M	SH015	1M	Mediastinal	2020-09-21	N	NTM	NTM	N		No	N	NTM
8	KL008	SH020 1M	SH020	1M	Mediastinal	2020-09-21	N	N	N	NTM		No	N	NTM
9	KL009	SH028 1B	SH028	1B	Bronchial	2020-09-22	N	N	N	N		No	N	N
10	KL010	SH053 1M	SH053	1M	Mediastinal	2020-09-23	N	NTM	NTM	NTM		No	N	NTM
11	KL011	SH070 1M	SH070	1M	Mediastinal	2020-09-24	N	N	N	N		No	N	N
12	KL012	SH022 1B	SH022	1B	Bronchial	2020-09-22	P	N	N	P	M. orygis	No	P	P
13	KL013	SH023 1M	SH023	1M	Mediastinal	2020-09-23	P	N	N	P	M. orygis	Yes	P	P
14	KL014	SH024 1B	SH024	1B	Bronchial	2020-09-22	N	N	N	N		No	N	N
15	KL015	SH061 1M	SH061	1M	Mediastinal	2020-09-24	P	N	N	N		No	N	N
16	KL016	SH063 1M	SH063	1M	Mediastinal	2020-09-24	P	N	N	N		No	N	N
17	KL017	SH097 1M	SH097	1M	Mediastinal	2020-09-27	P	P	P	P	M. orygis	No	P	P
18	KL020	SH001 1B	SH001	1B	Bronchial	2020-09-19	N	NTM	NTM	N		Yes	N	NTM
19	KL021	SH002 1B	SH002	1B	Bronchial	2020-09-19	N	NTM	NTM	N		Yes	N	NTM
20	KL022	SH003 1B	SH003	1B	Bronchial	2020-09-19	N	NTM	NTM	N		No	N	NTM
21	KL023	SH006 1M	SH006	1M	Mediastinal	2020-09-19	N	NTM	NTM	N		No	N	NTM
22	KL024	SH007 1M	SH007	1M	Mediastinal	2020-09-19	N	N	N	NTM		No	N	NTM
23	KL025	SH008 1M	SH008	1M	Mediastinal	2020-09-19	N	N	N	N		Yes	N	N
24	KL026	SH011 1B	SH011	1B	Bronchial	2020-09-21	N	N	N	NTM		No	N	NTM
25	KL027	SH012 1B	SH012	1B	Bronchial	2020-09-21	N	N	N	N		No	N	N
26	KL028	SH014 1B	SH014	1B	Bronchial	2020-09-21	N	NTM	NTM	NTM		No	N	NTM
27	KL029	SH014 1M	SH014	1M	Mediastinal	2020-09-21	N	N	N	NTM		No	N	NTM
28	KL030	SH016 1M	SH016	1M	Mediastinal	2020-09-21	N	NTM	NTM	NTM		No	N	NTM
29	KL031	SH017 1M	SH017	1M	Mediastinal	2020-09-21	N	N	N	N		Yes	N	N
30	KL032	SH018 1B	SH018	1B	Bronchial	2020-09-21	N	N	N	N/A		No	N	N
31	KL033	SH019 1B	SH019	1B	Bronchial	2020-09-21	N	NTM	NTM	N/A		Yes	N	NTM
32	KL034	SH022 1M	SH022	1M	Mediastinal	2020-09-22	N	N	N	N/A		No	N	N
33	KL035	SH023 1B	SH023	1B	Bronchial	2020-09-22	N	N	N	NTM		No	P	NTM
34	KL037	SH023 2B	SH023	2B	Bronchial	2020-09-22	N	N	N	N/A		No	N	N
35	KL038	SH026 1M	SH026	1M	Mediastinal	2020-09-22	N	N	N	N		No	N	N
36	KL039	SH027 1B	SH027	1B	Bronchial	2020-09-22	N	NTM	NTM	N/A		Yes	N	NTM
37	KL040	SH029 1B	SH029	1B	Bronchial	2020-09-22	P	N	N	P	M. tuberculosis	Yes	P	P
38	KL041	SH030 1B	SH030	1B	Bronchial	2020-09-22	N	N	N	N/A		No	N	N
39	KL042	SH031 1M	SH031	1M	Mediastinal	2020-09-22	N	N	N	N		No	N	N
40	KL043	SH032 1B	SH032	1B	Bronchial	2020-09-24	P	N	N	P	M. orygis	Yes	P	P
41	KL044	SH033 1B	SH033	1B	Bronchial	2020-09-22	N	NTM	NTM	N/A		No	N	NTM
42	KL045	SH034 1M	SH034	1M	Mediastinal	2020-09-22	N	N	N	NTM		Yes	N	NTM
43	KL046	SH035 1B	SH035	1B	Bronchial	2020-09-23	N	N	N	N		No	N	N
44	KL047	SH036 1B	SH036	1B	Bronchial	2020-09-23	N	N	N	N		Yes	N	N
45	KL048	SH037 1B	SH037	1B	Bronchial	2020-09-23	N	N	N	N/A		No	N	N
46	KL049	SH038 1M	SH038	1M	Mediastinal	2020-09-23	N	N	N	N		Yes	N	N
47	KL050	SH039 1M	SH039	1M	Mediastinal	2020-09-23	N	NTM	NTM	N		No	N	NTM
48	KL051	SH040 1B	SH040	1B	Bronchial	2020-09-23	N	NTM	NTM	N		No	N	NTM
49	KL052	SH041 1B	SH041	1B	Bronchial	2020-09-23	N	N	N	N/A		No	N	N
50	KL053	SH042 1B	SH042	1B	Bronchial	2020-09-23	N	NTM	NTM	N		No	N	NTM
51	KL054	SH043 1M	SH043	1M	Mediastinal	2020-09-23	N	N	N	N		Yes	N	N
52	KL055	SH044 1M	SH044	1M	Bronchial	2020-09-23	N	N	N	N		No	N	N
53	KL056	SH045 1B	SH045	1B	Bronchial	2020-09-23	N	N	N	N		No	N	N
54	KL057	SH046 1B	SH046	1B	Bronchial	2020-09-23	N	NTM	NTM	N		Yes	N	NTM
55	KL058	SH047 1B	SH047	1B	Bronchial	2020-09-23	N	N	N	N/A		Yes	N	N
56	KL059	SH048 1B	SH048	1B	Bronchial	2020-09-23	N	N	N	N/A		No	N	N
57	KL060	SH049 1B	SH049	1B	Bronchial	2020-09-23	N	N	N	N		No	N	N
58	KL061	SH050 1M	SH050	1M	Mediastinal	2020-09-23	N	NTM	NTM	N		No	N	NTM
59	KL062	SH051 1M	SH051	1M	Mediastinal	2020-09-23	N	N	N	N		No	N	N
60	KL063	SH052 1M	SH052	1M	Mediastinal	2020-09-23	N	N	N	N		No	N	N
61	KL064	SH054 1M	SH054	1M	Bronchial	2020-09-24	N	NTM	NTM	N		No	N	NTM
62	KL065	SH055 1B	SH055	1B	Bronchial	2020-09-24	N	NTM	NTM	N		No	P	NTM
63	KL066	SH056 1B	SH056	1B	Bronchial	2020-09-24	N	NTM	NTM	N		No	N	NTM
64	KL067	SH057 1B	SH057	1B	Bronchial	2020-09-24	N	N	N	N		No	N	N
65	KL068	SH064 1B	SH064	1B	Bronchial	2020-09-24	N	N	N	N		No	N	N
66	KL069	SH065 1B	SH065	1B	Bronchial	2020-09-24	N	N	N	N/A		No	N	N
67	KL070	SH066 1M	SH066	1M	Mediastinal	2020-09-24	N	N	N	N		No	N	N
68	KL071	SH067 1B	SH067	1B	Bronchial	2020-09-24	N	N	N	N/A		No	N	N
69	KL072	SH068 1B	SH068	1B	Bronchial	2020-09-24	N	N	N	N		Yes	N	N
70	KL073	SH069 1M	SH069	1M	Mediastinal	2020-09-24	N	NTM	NTM	N		Yes	N	NTM
71	KL074	SH062 1M	SH062	1M	Mediastinal	2020-09-24	N	NTM	NTM	N		No	N	NTM
72	KL075	SH067 1M	SH067	1M	Mediastinal	2020-09-24	N	NTM	NTM	N		Yes	N	NTM
73	KL076	SH068 1M	SH068	1M	Mediastinal	2020-09-24	N	N	N	N		No	N	N
74	KL077	SH071 1M	SH071	1M	Mediastinal	2020-09-27	N	N	N	N		No	N	N
75	KL078	SH072 1M	SH072	1M	Mediastinal	2020-09-27	N	N	N	N/A		No	N	N
76	KL079	SH073 1M	SH073	1M	Mediastinal	2020-09-27	N	N	N	N		No	N	N
77	KL080	SH074 1M	SH074	1M	Mediastinal	2020-09-27	N	N	N	N/A		No	N	N
78	KL081	SH075 1M	SH075	1M	Mediastinal	2020-09-27	N	NTM	NTM	N		No	N	NTM
79	KL082	SH076 1M	SH076	1M	Mediastinal	2020-09-27	N	NTM	NTM	N		No	N	NTM
80	KL083	SH077 1M	SH077	1M	Mediastinal	2020-09-27	N	N	N	N		No	N	N
81	KL084	SH078 1M	SH078	1M	Mediastinal	2020-09-27	N	NTM	NTM	N		No	N	NTM
82	KL085	SH079 1M	SH079	1M	Bronchial	2020-09-27	N	NTM	NTM	N		Yes	N	NTM
83	KL086	SH080 1M	SH080	1M	Mediastinal	2020-09-27	N	N	N	N		No	N	N
84	KL087	SH081 1M	SH081	1M	Mediastinal	2020-09-27	N	N	N	N		No	N	N
85	KL088	SH082 1M	SH082	1M	Mediastinal	2020-09-27	N	NTM	NTM	N/A		No	N	NTM
86	KL089	SH083 1M	SH083	1M	Mediastinal	2020-09-27	N	N	N	N		No	N	N
87	KL090	SH084 1M	SH084	1M	Mediastinal	2020-09-27	N	NTM	NTM	N		No	N	NTM
88	KL091	SH085 1M	SH085	1M	Bronchial	2020-09-27	N	N	N	N		No	N	N
89	KL092	SH086 1B	SH086	1B	Bronchial	2020-09-27	N	N	N	N		Yes	N	N
90	KL093	SH087 1M	SH087	1M	Mediastinal	2020-09-27	N	N	N	N/A		No	N	N
91	KL094	SH087 1M	SH087	1M	Mediastinal	2020-09-27	N	N/A	N/A	N		No	N	N
92	KL095	SH022 2B	SH022	2B	Bronchial	2020-09-22	N	N	N	N		No	N	N
93	KL097	SH097 1B	SH097	1B	Bronchial	2020-09-27	N	NTM	NTM	N		Yes	N	NTM
94	KL098	SH088 1M	SH088	1M	Mediastinal	2020-09-27	N	N	N	N/A		No	N	N
95	KL099	SH090 1M	SH090	1M	Mediastinal	2020-09-27	N	N	N	N		No	N	N
96	KL100	SH091 1B	SH091	1B	Mediastinal	2020-09-27	N	N	N	N		No	N	N
97	KL101	SH092 1M	SH092	1M	Mediastinal	2020-09-27	N	N	N	N		No	N	N
98	KL102	SH093 1M	SH093	1M	Mediastinal	2020-09-27	N	N/A	N/A	NTM		No	N	NTM
99	KL103	SH094 1M	SH094	1M	Mediastinal	2020-09-27	N	N	N	N		No	N	N
100	KL105	SH095 1B	SH095	1B	Bronchial	2020-09-27	N	N	N	N		No	N	N
101	KL106	SH096 1B	SH096	1B	Bronchial	2020-09-27	N	N	N	N		No	N	N
102	KL107	SH098 1B	SH098	1B	Bronchial	2020-09-27	N	NTM	NTM	N		No	N	NTM
103	KL108	SH099 1M	SH099	1M	Mediastinal	2020-09-27	N	N	N	N		No	N	N
104	KL109	SH058 1M	SH058	1M	Mediastinal	2020-09-27	N	N	N	N		No	N	N
105	KL110	SH101 1B	SH101	1B	Mediastinal	2020-09-22	N	N	N	N		No	N	N
106	KL111	SH021 1M	SH021	1M	Bronchial	2020-09-23	N	N	N	N		No	N	N
107	KL112	SH088 1B	SH088	1B	Bronchial	2020-09-27	N	N	N	N		No	N	N
108	KL113	SH020 1B	SH020	1B	Bronchial	2020-09-19	N	N	N	N		No	N	N
109	KL114	SH091 1M	SH091	1M	Mediastinal	2020-09-27	N	N	N	N		No	N	N
110	KL115	SH089 1B	SH089	1B	Bronchial	2020-09-27	P	N	N	P	M. orygis	No	P	P
111	KL118	SH012 1M	SH012	1M	Mediastinal	2020-09-21	N	N	N	N		No	N	N
112	KL119	SH013 1B	SH013	1B	Bronchial	2020-09-21	N	N	N	N		No	N	N
113	KL120	SH019 2B	SH019	2B	Bronchial	2020-09-21	N	NTM	NTM	NTM		No	N	NTM
114	KL121	SH033 2B	SH033	2B	Bronchial	2020-09-22	N	N	N	N		No	N	N
115	KL122	SH047 2B	SH047	2B	Bronchial	2020-09-23	N	N	N	N		No	N	N
116	KL123	SH048 2B	SH048	2B	Bronchial	2020-09-23	N	N	N	NTM		No	N	NTM
117	KL124	SH049 2B	SH049	2B	Bronchial	2020-09-23	N	N	N	NTM		No	P	NTM
118	KL125	SH050 2B	SH050	2B	Bronchial	2020-09-23	N	N	N	N		No	N	N
119	KL126	SH059 1B	SH059	1B	Bronchial	2020-09-24	N	N	N	NTM		No	N	NTM
120	KL127	SH060 1B	SH060	1B	Bronchial	2020-09-24	N	N	N	N		No	N	N
121	KL128	SH081 2B	SH081	2B	Bronchial	2020-09-27	N	N	N	N		No	N	N
122	KL129	SH071 1B	SH071	1B	Bronchial	2020-09-27	N	N	N	N		No	N	N
123	KL130	SH072 1B	SH072	1B	Bronchial	2020-09-27	N	N	N	N		No	N	N
124	KL131	SH073 1B	SH073	1B	Bronchial	2020-09-27	N	N	N	N		No	N	N
125	KL132	SH074 1B	SH074	1B	Bronchial	2020-09-27	N	N	N	N		No	P (in SK media)	N
126	KL133	SH075 1B	SH075	1B	Bronchial	2020-09-27	N	N	N	N		No	N	N
127	KL134	SH076 1B	SH076	1B	Bronchial	2020-09-27	N	N	N	N		No	N	N
128	KL135	SH078 1B	SH078	1B	Bronchial	2020-09-27	N	N	N	N		No	N	N
129	KL136	SH079 1B	SH079	1B	Bronchial	2020-09-27	N	N	N	N		No	N	N
130	KL137	SH083 1B	SH083	1B	Bronchial	2020-09-27	N	N	N	N		No	N	N
131	KL138	SH092 1B	SH092	1B	Bronchial	2020-09-27	N	N	N	N		No	N	N
132	KL139	SH093 1B	SH093	1B	Bronchial	2020-09-27	N	N	N	N		No	N	N
133	KL140	SH093 2B	SH093	2B	Bronchial	2020-09-27	N	N	N	N		No	N	N
134	KL141	SH094 1B	SH094	1B	Bronchial	2020-09-27	N	N	N	N		No	P (in N MGIT tube)	N
135	KL142	SH101 2B	SH101	2B	Bronchial	2020-09-27	N	N	N	N		No	N	N
136	KL143	SH071 2B	SH071	2B	Bronchial	2020-09-27	N	N	N	N		No	N	N
137	KL144	SH025 1M	SH025	1M	Mediastinal	2020-09-24	N	N	N	N		No	N	N
138	KL145	SH102 1M	SH102	1M	Mediastinal	2021-04-04	N	N	N	N		Yes	P (in N MGIT tube)	N
139	KL146	SH103 1M	SH103	1M	Mediastinal	2021-04-04	N	N	N	N		No	N	N
140	KL147	SH104 1M	SH104	1M	Mediastinal	2021-04-04	N	N	N	N		No	N	N
141	KL148	SH105 1B	SH105	1B	Bronchial	2021-04-04	N	N	N	N		No	N	N
142	KL149	SH106 1B	SH106	1B	Bronchial	2021-04-04	N	N	N	N		No	N	N
143	KL150	SH107 1B	SH107	1B	Bronchial	2021-04-04	N	N	N	N		No	N	N
144	KL151	SH108 1M	SH108	1M	Mediastinal	2021-04-04	N	N	N	N		No	N	N
145	KL152	SH109 1B	SH109	1B	Bronchial	2021-04-04	N	N	N	N		No	N	N
146	KL153	SH109 2B	SH109	2B	Bronchial	2021-04-04	N	N	N	N		No	N	N
147	KL154	SH110 1B	SH110	1B	Bronchial	2021-04-04	N	N	N	N		No	N	N
148	KL155	SH111 1B	SH111	1B	Bronchial	2021-04-04	N	N	N	N		No	N	N
149	KL156	SH112 1M	SH112	1M	Mediastinal	2021-04-04	N	N	N	N		No	N	N
150	KL157	SH113 1M	SH113	1M	Mediastinal	2021-04-04	N	N	N	N		No	N	N
151	KL158	SH115 1M	SH115	1M	Mediastinal	2021-04-04	N	N	N	N		Yes	N	N
152	KL159	SH116 1B	SH116	1B	Bronchial	2021-04-04	N	N	N	N		No	N	N
153	KL160	SH117 1M	SH117	1M	Mediastinal	2021-04-04	N	N	N	N		No	N	N
154	KL161	SH118 1B	SH118	1B	Bronchial	2021-04-04	N	N	N	N		No	N	N
155	KL162	SH119 1B	SH119	1B	Bronchial	2021-04-04	N	N	N	NTM		No	N	NTM
156	KL163	SH120 1M	SH120	1M	Mediastinal	2021-04-04	N	N	N	N		No	N	N
157	KL164	SH121 1M	SH121	1M	Mediastinal	2021-04-04	N	N	N	NTM		No	N	NTM
158	KL165	SH122 1B	SH122	1B	Bronchial	2021-04-04	N	N	N	N		No	N	N
159	KL166	SH123 1B	SH123	1B	Bronchial	2021-04-04	N	N	N	N		No	N	N
160	KL167	SH124 1M	SH124	1M	Mediastinal	2021-04-04	N	N	N	N		No	N	N
161	KL168	SH125 1B	SH125	1B	Bronchial	2021-04-04	N	N	N	N		No	N	N
162	KL169	SH126 1B	SH126	1B	Bronchial	2021-04-04	N	N	N	N		No	N	N
163	KL170	SH127 1B	SH127	1B	Bronchial	2021-04-04	N	N	N	N		No	N	N
164	KL171	SH128 1B	SH128	1B	Bronchial	2021-04-04	N	N	N	N		No	N	N
165	KL172	SH129 1M	SH129	1M	Mediastinal	2021-04-04	N	N	N	N		No	N	N
166	KL173	SH130 1B	SH130	1B	Bronchial	2021-04-04	N	N	N	N		No	N	N
167	KL174	SH131 1M	SH131	1M	Mediastinal	2021-04-04	N	N	N	N		No	N	N
168	KL175	SH133 1M	SH133	1M	Mediastinal	2021-04-04	N	N	N	N/A		No	N	N
169	KL176	SH134 1B and 2B	SH134	1B	Bronchial	2021-04-04	N	N	N	N		No	N	N
170	KL177	SH135 1M	SH135	1M	Mediastinal	2021-04-04	N	N	N	N		No	N	N
171	KL178	SH136 1M	SH136	1M	Mediastinal	2021-04-04	N	N	N	N		No	N	N
172	KL179	SH137 1M	SH137	1M	Mediastinal	2021-04-04	N	N	N	N		No	N	N
173	KL180	SH138 1B	SH138	1B	Bronchial	2021-04-04	N	N	N	N		No	N	N
174	KL181	SH139 1B	SH139	1B	Bronchial	2021-04-04	N	N	N	N		No	N	N
175	KL182	SH140 1B	SH140	1B	Bronchial	2021-04-04	N	N	N	N		No	N	N
176	KL183	SH141 1B	SH141	1B	Bronchial	2021-04-04	N	N	N	N/A		No	N	N
177	KL184	SH142 1M	SH142	1M	Mediastinal	2021-04-04	N	N	N	N		No	N	N
178	KL185	SH143 1PS	SH143	1PS	Prescapular	2021-04-04	N	NTM	NTM	N/A		No	N	NTM
179	KL186	SH144 1PS	SH144	1PS	Prescapular	2021-04-04	N	N	N	N		No	N	N
180	KL187	SH146 1M	SH146	1M	Mediastinal	2021-04-04	N	N	N	N		No	N	N
181	KL188	SH147 1B	SH147	1B	Bronchial	2021-04-04	N	N	N	N/A		No	N	N
182	KL189	SH148 1B	SH148	1B	Bronchial	2021-04-04	N	N	N	N		No	N	N
183	KL190	SH149 1B	SH149	1B	Bronchial	2021-04-04	N	N	N	N		No	N	N
184	KL191	SH150 1M	SH150	1M	Mediastinal	2021-04-04	N	N	N	NTM		No	N	NTM
185	KL192	SH102 1M	SH102	1M	Mediastinal	2021-04-04	N	N	N	N		Yes	N	N
186	KL193	SH178 1M	SH178	1M	Mediastinal	2021-04-04	N	N	N	N		No	N	N
187	KL194	SH151 1M	SH151	1M	Mediastinal	2021-04-04	N	N	N	NTM		No	N	NTM
188	KL195	SH152 1M	SH152	1M	Mediastinal	2021-04-04	N	N	N	N		No	N	N
189	KL196	SH153 1M	SH153	1M	Mediastinal	2021-04-04	N	N	N	N		No	N	N
190	KL197	SH132 1M	SH132	1M	Mediastinal	2021-04-04	N	N	N	N		No	N	N
191	KL198	SH154 1B	SH154	1B	Bronchial	2021-04-04	N	N	N	N		No	N	N
192	KL199	SH155 1M	SH155	1M	Mediastinal	2021-04-04	N	N	N	N		No	N	N
193	KL200	SH156 1M	SH156	1M	Mediastinal	2021-04-04	N	N	N	N		No	N	N
194	KL201	SH157 1M	SH157	1M	Mediastinal	2021-04-04	N	N	N	N		No	N	N
195	KL202	SH158 1M	SH158	1M	Mediastinal	2021-04-04	N	N	N	N		No	N	N
196	KL203	SH159 1M	SH159	1M	Mediastinal	2021-04-04	N	N	N	N		No	N	N
197	KL204	SH161 1B	SH161	1B	Bronchial	2021-04-04	N	N	N	N		No	N	N
198	KL205	SH162 1B	SH162	1B	Bronchial	2021-04-04	N	N	N	N		No	N	N
199	KL206	SH163 1M	SH163	1M	Mediastinal	2021-04-04	N	N	N	N		No	N	N
200	KL207	SH164 1M	SH164	1M	Mediastinal	2021-04-04	N	N	N	N		No	N	N
201	KL208	SH165 1M	SH165	1M	Mediastinal	2021-04-04	N	N	N	N		No	N	N
202	KL209	SH166 1M	SH166	1M	Mediastinal	2021-04-04	N	N	N	NTM		No	N	NTM
203	KL210	SH167 1B	SH167	1B	Bronchial	2021-04-04	N	N	N	NTM		No	N	NTM
204	KL211	SH168 1M	SH168	1M	Mediastinal	2021-04-04	N	N	N	NTM		No	N	NTM
205	KL212	SH169 1M	SH169	1M	Mediastinal	2021-04-04	N	N	N	N		No	N	N
206	KL213	SH170 1B	SH170	1B	Bronchial	2021-04-04	N	N	N	N		No	N	N
207	KL214	SH191 1M	SH191	1M	Mediastinal	2021-09-26	N	N	N	N		No	N	N
208	KL215	SH192 1M	SH192	1M	Mediastinal	2021-09-26	N	N	N	NTM		No	N	NTM
209	KL216	SH193 1B	SH193	1B	Bronchial	2021-09-26	N	N	N	NTM		No	N	NTM
210	KL217	SH194 1M	SH194	1M	Mediastinal	2021-09-26	N	N	N	N		No	N	N
211	KL218	SH195 1M	SH195	1M	Mediastinal	2021-09-26	N	N	N	NTM		No	N	NTM
212	KL219	SH196 1M	SH196	1M	Mediastinal	2021-09-26	N	N	N	N		No	N	N
213	KL220	SH172 1M	SH172	1M	Mediastinal	2021-09-26	N	N	N	N		No	N	N
214	KL221	SH198 1M	SH198	1M	Mediastinal	2021-09-26	N	N	N	N		Yes	N	N
215	KL222	SH199 1M	SH199	1M	Mediastinal	2021-09-26	N	N	N	N		No	N	N
216	KL223	SH200 1M	SH200	1M	Mediastinal	2021-09-26	N	N	N	N		No	N	N
217	KL224	SH203 1M	SH203	1M	Mediastinal	2021-09-26	N	N	N	N		Yes	N	N
218	KL225	SH204 1M	SH204	1M	Mediastinal	2021-09-26	N	N	N	N		Yes	N	N
219	KL226	SH202 1M	SH202	1M	Mediastinal	2021-09-26	N	N	N	N		No	N	N
220	KL227	SH205 1M	SH205	1M	Mediastinal	2021-09-26	N	N	N	N		No	N	N
221	KL228	SH206 1M	SH206	1M	Mediastinal	2021-09-26	N	NTM	N	N		No	N	NTM
222	KL229	SH207 1M	SH207	1M	Mediastinal	2021-09-26	N	N	N	N		No	N	N
223	KL230	SH208 1M	SH208	1M	Mediastinal	2021-09-26	N	N	N	N		No	N	N
224	KL231	SH209 1M	SH209	1M	Mediastinal	2021-09-26	N	N	N	N		No	N	N
225	KL232	SH193 1M	SH193	1M	Mediastinal	2021-09-26	N	N	N	N		No	N	N
226	KL233	SH197 1B	SH197	1B	Bronchial	2021-09-26	N	N	N	NTM		No	N	NTM
227	KL234	SH200 1M	SH200	1M	Mediastinal	2021-09-26	N	N	N	N		Yes	N	N
228	KL235	SH210 1M	SH210	1M	Mediastinal	2021-09-26	N	N	N	N		No	N	N
229	KL236	SH212 1M	SH212	1M	Mediastinal	2021-09-26	N	N	N	N		No	N	N
230	KL237	SH213 1B	SH213	1B	Bronchial	2021-09-26	N	N	N	N		Yes	N	N
231	KL238	SH214 1M	SH214	1M	Mediastinal	2021-10-24	N	N	N	N		No	N	N
232	KL239	SH215 1M	SH215	1M	Mediastinal	2021-10-24	N	N	N	N		No	N	N
233	KL240	SH216 1M	SH216	1M	Bronchial	2021-10-24	N	N	N	N		Yes	N	N
234	KL241	SH217 1M	SH217	1M	Bronchial	2021-10-24	N	N	N	N		Yes	N	N
235	KL242	SH218 1M	SH218	1M	Mediastinal	2021-10-24	N	NTM	N	N		No	N	NTM
236	KL243	SH219 1M	SH219	1M	Mediastinal	2021-10-24	N	N	N	N		No	N	N
237	KL244	SH220 1MN	SH220	1MN	Cranial	2021-10-24	N	N	N	N		No	N	N
238	KL245	SH221 1B	SH221	1B	Bronchial	2021-10-24	N	N	N	N		No	N	N
239	KL246	SH222 1B	SH222	1B	Bronchial	2021-10-24	N	N	N	N		Yes	N	N
240	KL247	SH223 1B	SH223	1B	Bronchial	2021-10-24	N	N	N	N		No	N	N
241	KL248	SH224 1M	SH224	1M	Mediastinal	2021-10-24	N	N	N	N		No	N	N
242	KL249	SH225 1M	SH225	1M	Mediastinal	2021-10-24	N	N	N	N		No	N	N
243	KL250	SH218 1B	SH218	1B	Bronchial	2021-10-24	N	N	N	N		No	N	N
244	KL251	SH227 1B	SH227	1B	Bronchial	2021-10-24	N	N	N	N		No	N	N
245	KL252	SH229 1B	SH229	1B	Bronchial	2021-10-24	N	N	N	N		No	N	N
246	KL253	SH230 1B	SH230	1B	Bronchial	2021-10-24	N	N	N	N		No	N	N
247	KL254	SH232 1B	SH232	1B	Mediastinal	2021-10-24	N	N	N	N		Yes	N	N
248	KL255	SH245 1B	SH245	1B	Bronchial	2021-10-24	N	N	N	N		No	N	N
249	KL256	SH211 1M	SH211	1M	Mediastinal	2021-10-24	N	N	N	N		No	N	N
250	KL257	SH233 1M	SH233	1M	Mediastinal	2021-10-24	N	N	N	N		No	N	N
251	KL258	SH235 1M	SH235	1M	Mediastinal	2021-10-24	N	N	N	N		No	N	N
252	KL259	SH236 1M	SH236	1M	Mediastinal	2021-10-24	N	N	N	N		No	N	N
253	KL260	SH239 1M	SH239	1M	Mediastinal	2021-10-24	N	N	N	N		No	N	N
254	KL261	SH240 1M	SH240	1M	Mediastinal	2021-10-24	N	N	N	N		No	N	N
255	KL262	SH242 1B	SH242	1B	Bronchial	2021-10-24	N	N	N	N		No	N	N
256	KL263	SH243 1B	SH243	1B	Bronchial	2021-10-24	N	N	N	N		No	N	N
257	KL264	SH244 1B	SH244	1B	Bronchial	2021-10-24	N	N	N	N		No	N	N
258	KL265	SH245 1M	SH245	1M	Mediastinal	2021-10-24	N	N	N	N		No	N	N
259	KL266	SH246 1M	SH246	1M	Mediastinal	2021-10-24	N	N	N	N		No	N	N
260	KL267	SH171 1M	SH171	1M	Mediastinal	2021-04-04	N	NTM	NTM	N		No	N	NTM
261	KL268	SH173 1M	SH173	1M	Mediastinal	2021-04-04	N	N	N	N		Yes	N	N
262	KL269	SH174 1M	SH174	1M	Mediastinal	2021-04-04	N	N	N	N		No	N	N
263	KL270	SH175 1M	SH175	1M	Mediastinal	2021-04-04	N	NTM	NTM	N		No	N	NTM
264	KL271	SH176 1B	SH176	1B	Bronchial	2021-04-04	N	NTM	N	N		No	N	NTM
265	KL272	SH177 1B	SH177	1B	Bronchial	2021-04-04	N	N	N	N		No	N	N
266	KL273	SH180 1B	SH180	1B	Bronchial	2021-04-04	N	N	N	N		No	N	N
267	KL274	SH181 1B	SH181	1B	Bronchial	2021-04-04	N	N	N	N		No	N	N
268	KL275	SH182 1B	SH182	1B	Bronchial	2021-04-04	N	N	N	N		No	N	N
269	KL277	SH167 1B	SH167	1B	Bronchial	2021-04-04	N	N	N	N		No	N	N
270	KL278	SH167 2B	SH167	2B	Bronchial	2021-04-04	N	N	N	N		No	N	N
271	KL279	SH171 1B	SH171	1B	Bronchial	2021-04-04	N	N	N	N		No	N	N
272	KL280	SH173 1B	SH173	1B	Bronchial	2021-04-04	N	N	N	N		No	N	N
273	KL281	SH183 1B	SH183	1B	Bronchial	2021-04-04	N	N	N	N		No	N	N
274	KL282	SH184 1B	SH184	1B	Bronchial	2021-04-04	N	N	N	NTM		No	N	NTM
275	KL283	SH185 1M	SH185	1M	Mediastinal	2021-04-04	N	N	N	N		No	N	N
276	KL284	SH186 1M	SH186	1M	Mediastinal	2021-04-04	N	N	N	N		No	N	N
277	KL285	SH187 1M	SH187	1M	Mediastinal	2021-04-04	N	NTM	NTM	N		No	N	NTM
278	KL286	SH188 1B	SH188	1B	Bronchial	2021-04-04	N	N	N	NTM		No	N	NTM
279	KL287	SH179 1M	SH179	1M	Mediastinal	2021-04-04	N	N	N	N		No	N	N
280	KL288	SH188 1M	SH188	1M	Mediastinal	2021-04-04	N	N	NTM	N		No	N	NTM
281	KL289	SH189 1M	SH189	1M	Mediastinal	2021-04-04	N	N	N	N		No	N	N
282	KL290	SH190 1M	SH190	1M	Mediastinal	2021-04-04	N	N	N	N		No	N	N
283	KL291	SH249 1M	SH249	1M	Mediastinal	2022-01-22	N	NTM	NTM	NTM		No	N	NTM
284	KL293	SH238 1B	SH238	1B	Bronchial	2022-01-22	N	NTM	NTM	N		No	N	NTM
285	KL294	SH251 1M	SH251	1M	Mediastinal	2022-01-22	N	N	N	N		No	N	N
286	KL295	SH252 1M	SH252	1M	Mediastinal	2022-01-22	N	N	N	N		No	N	N
287	KL296	SH253 1M	SH253	1M	Mediastinal	2022-01-22	N	NTM	NTM	NTM		No	N	NTM
288	KL297	SH254 1M	SH254	1M	Mediastinal	2022-01-22	N	N	N	NTM		No	N	NTM
289	KL298	SH254 1CR	SH254	1CR	Cranial	2022-01-22	N	N	NTM	NTM		No	N	NTM
290	KL299	SH201 1M	SH201	1M	Mediastinal	2021-09-26	N	N	N	N		No	N	N
291	KL300	SH226 1B	SH226	1B	Bronchial	2021-10-24	N	N	N	N		No	N	N
292	KL301	SH228 1B	SH228	1B	Bronchial	2021-10-24	N	N	N	N		No	N	N
293	KL302	SH231 1M	SH231	1M	Mediastinal	2021-09-26	N	N	N	N		No	N	N
294	KL303	SH234 1B	SH234	1B	Bronchial	2021-10-24	N	N	N	N		No	N	N
295	KL304	SH237 1M	SH237	1M	Mediastinal	2021-09-26	N	N	N	N		No	N	N
296	KL305	SH255 1CR	SH255	1CR	Cranial	2022-01-22	N	NTM	N	N		No	N	NTM
297	KL306	SH256 1M	SH256	1M	Mediastinal	2022-01-22	N	N	NTM	N		Yes	N	NTM
298	KL307	SH257 1CR	SH257	1CR	Cranial	2022-01-22	N	N	N	N		Yes	N	N
299	KL308	SH258 1M	SH258	1M	Mediastinal	2022-01-22	N	NTM	NTM	N		Yes	N	NTM
300	KL309	SH259 1CR	SH259	1CR	Cranial	2022-01-22	N	N	N	NTM		No	N	NTM
301	KL310	SH260 1M	SH260	1M	Mediastinal	2022-01-22	N	N	N	N		No	N	N
302	KL311	SH261 1M	SH261	1M	Mediastinal	2022-01-22	N	N	N	N		No	N	N
303	KL312	SH262 CR	SH262	CR	Cranial	2022-01-22	N	N	N	N		No	N	N
304	KL313	SH263 1M	SH263	1M	Mediastinal	2022-01-22	N	N	N	NTM		No	N	NTM
305	KL314	SH264 1M	SH264	1M	Mediastinal	2022-01-22	N	N	N	N		No	N	N
306	KL315	SH265 1M	SH265	1M	Mediastinal	2022-01-22	N	N	N	N		No	N	N
307	KL316	SH241 1CR	SH241	1CR	Cranial	2022-02-12	N	N	N	N		No	N	N
308	KL317	SH266 1M	SH266	1M	Mediastinal	2022-02-12	N	N	N	N		No	N	N
309	KL318	SH267 1CR	SH267	1CR	Cranial	2022-02-12	N	NTM	NTM	NTM		No	N	NTM
310	KL319	SH268 1CR	SH268	1CR	Cranial	2022-02-12	N	N	N	NTM		No	N	NTM
311	KL320	SH269 1M	SH269	1M	Mediastinal	2022-02-12	N	N	N	N		No	N	N
312	KL321	SH270 1M	SH270	1M	Mediastinal	2022-02-12	N	N	N	N		No	N	N
313	KL322	SH271 1M	SH271	1M	Mediastinal	2022-02-12	N	N	N	N		No	N	N
314	KL323	SH272 1CR	SH272	1CR	Cranial	2022-02-12	N	NTM	NTM	N		No	N	NTM
315	KL324	SH273 1CR	SH273	1CR	Cranial	2022-02-12	N	N	N	N		No	N	N
316	KL325	SH274 1CR	SH274	1CR	Cranial	2022-02-12	N	NTM	NTM	N		No	N	NTM
317	KL326	SH275 1CR	SH275	1CR	Cranial	2022-02-12	N	NTM	NTM	N		No	N	NTM
318	KL327	SH276 2CR	SH276	2CR	Cranial	2022-02-12	N	NTM	NTM	NTM		No	N	NTM
319	KL328	SH277 1CR	SH277	1CR	Cranial	2022-02-12	N	N	N	N		No	N	N
320	KL329	SH278 1CR	SH278	1CR	Cranial	2022-02-12	N	N	N	N		No	N	N
321	KL330	SH279 1CR	SH279	1CR	Cranial	2022-02-12	N	N	N	NTM		No	N	NTM
322	KL331	SH280 1CR	SH280	1CR	Cranial	2022-02-12	N	NTM	NTM	N		No	N	NTM
323	KL332	SH290 1CR	SH290	1CR	Cranial	2022-02-12	N	NTM	NTM	NTM		No	N	NTM
324	KL333	SH291 1CR	SH291	1CR	Cranial	2022-02-12	N	N	N	N		No	N	N
325	KL334	SH292 1CR	SH292	1CR	Cranial	2022-02-12	N	N	N	N		No	N	N
326	KL335	SH293 1CR	SH293	1CR	Cranial	2022-02-12	N	N	N	N		No	N	N
327	KL336	SH294 1CR	SH294	1CR	Cranial	2022-02-12	N	N	N	N		No	N	N
328	KL337	SH295 1LI	SH295	1LI	Liver	2022-02-12	N	N	N	NTM		No	N	NTM
329	KL338	SH296 1L	SH296	1L	Lung	2022-02-12	N	N	N	N		Yes	N	N
330	KL339	SH297 1M	SH297	1M	Mediastinal	2022-02-12	N	N	N	N		No	N	N
331	KL340	SH298 1CR	SH298	1CR	Cranial	2022-02-12	N	N	N	N		No	N	N
332	KL341	SH299 1CR	SH299	1CR	Cranial	2022-02-26	N	N	N	N		No	N	N
333	KL342	SH300 1M	SH300	1M	Mediastinal	2022-02-26	N	N	N	N		No	N	N
334	KL343	SH331 1CR	SH331	1CR	Cranial	2022-02-26	N	N	N	N		No	N	N
335	KL344	SH332 1CR	SH332	1CR	Cranial	2022-02-26	N	N	N	N		No	N	N
336	KL345	SH333 1M	SH333	1M	Mediastinal	2022-02-26	N	N	N	N		No	N	N
337	KL346	SH334 1CR	SH334	1CR	Cranial	2022-02-26	N	N	N	NTM		No	N	NTM
338	KL347	SH335 1M	SH335	1M	Mediastinal	2022-02-26	N	NTM	NTM	NTM		No	N	NTM
339	KL348	SH336 1CR	SH336	1CR	Cranial	2022-02-26	N	NTM	NTM	N		No	N	NTM
340	KL349	SH337 1CR	SH337	1CR	Cranial	2022-02-26	N	N	N	NTM		No	N	NTM
341	KL350	SH338 1CR	SH338	1CR	Cranial	2022-02-26	N	N	N	N		No	N	N
342	KL351	SH339 1CR	SH339	1CR	Cranial	2022-02-26	N	NTM	NTM	NTM		No	N	NTM
343	KL352	SH297 1CR	SH297	1CR	Cranial	2022-03-12	N	N	N	N		No	N	N
344	KL353	SH303 1B	SH303	1B	Bronchial	2022-03-12	N	N	N	N		No	N	N
345	KL354	SH304 1B	SH304	1B	Bronchial	2022-03-12	N	N	N	NTM		No	N	NTM
346	KL355	SH305 1B	SH305	1B	Bronchial	2022-03-12	N	N	N	N		No	N	N
347	KL356	SH306 1P	SH306	1P	Bronchial	2022-03-12	N	N	N	N		No	N	N
348	KL357	SH307 1P	SH307	1P	Prescapular	2022-03-12	N	N	N	N		No	N	N
349	KL358	SH308 1P	SH308	1P	Prescapular	2022-03-12	N	N	N	N		No	N	N
350	KL359	SH310 1P	SH310	1P	Prescapular	2022-03-12	N	N	N	N		No	N	N
351	KL360	SH311 1P	SH311	1P	Prescapular	2022-03-12	N	N	N	N		No	N	N
352	KL361	SH312 1P	SH312	1P	Prescapular	2022-03-12	N	N	N	N		No	N	N
353	KL362	SH313 1P	SH313	1P	Prescapular	2022-03-12	N	N	N	N		No	N	N
354	KL363	SH314 1P	SH314	1P	Prescapular	2022-03-12	N	N	N	N		No	N	N
355	KL364	SH292 1B	SH292	1B	Bronchial	2022-03-12	N	N	N	N		No	N	N
356	KL365	SH293 1B	SH293	1B	Bronchial	2022-03-12	N	N	N	N		No	N	N
357	KL366	SH294 1B	SH294	1B	Bronchial	2022-03-12	N	N	N	N		No	N	N
358	KL367	SH295 1B	SH295	1B	Bronchial	2022-03-12	N	N	N	N		No	N	N
359	KL368	SH296 1CR	SH296	1CR	Cranial	2022-03-12	N	N	N	N		No	N	N
360	KL369	SH298 1B	SH298	1B	Bronchial	2022-03-12	N	N	N	N		No	N	N
361	KL370	SH299 1B	SH299	1B	Bronchial	2022-03-12	N	NTM	NTM	N		No	N	NTM
362	KL371	SH300 1B	SH300	1B	Bronchial	2022-03-12	N	N	N	N		No	N	N
363	KL372	SH301 1B	SH301	1B	Bronchial	2022-03-12	N	N	N	N		No	N	N
364	KL373	SH302 1B	SH302	1B	Bronchial	2022-03-12	N	N	N	N		No	N	N
365	KL374	SH309 1B	SH309	1B	Bronchial	2022-03-12	N	NTM	NTM	N		No	N	NTM
366	KL375	SH352 1S	SH352	1S	Spleen	2022-04-10	N	NTM	NTM	N		No	N	NTM
367	KL376	SH353 1LI	SH353	1LI	Liver	2022-04-10	N	NTM	NTM	NTM		Yes	N	NTM
368	KL377	SH354 1LI	SH354	1LI	Liver	2022-04-10	N	NTM	NTM	N		Yes	N	NTM
369	KL378	SH357 1LI	SH357	1LI	Liver	2022-04-10	N	N	N	NTM		No	N	NTM
370	KL379	SH358 1LI	SH358	1LI	Liver	2022-04-10	N	N	N	N		No	N	N
371	KL380	SH359 1LI	SH359	1LI	Liver	2022-04-10	N	N	N	N		No	N	N
372	KL381	SH361 1LI	SH361	1LI	Liver	2022-04-10	N	N	N	N		Yes	N	N
373	KL382	SH362 1LI	SH362	1LI	Liver	2022-04-10	N	N	N	N		No	N	N
374	KL383	SH351 1M	SH351	1M	Mediastinal	2022-04-17	N	N	N	N		No	N	N
375	KL384	SH350 1M	SH350	1M	Mediastinal	2022-04-17	N	N	N	N		No	N	N
376	KL385	SH362 1LI	SH362	1LI	Liver	2022-04-17	N	N	N	P	M. tuberculosis	Yes	P	P
377	KL386	SH363 1LI	SH363	1LI	Liver	2022-04-17	N	N	N	P	M. tuberculosis	Yes	P	P
378	KL387	SH364 1LI	SH364	1LI	Liver	2022-04-17	N	N	N	N		Yes	N	N
379	KL388	SH365 1LI	SH365	1LI	Liver	2022-04-17	N	NTM	N	N		Yes	N	NTM
380	KL389	SH366 1LI	SH366	1LI	Liver	2022-04-10	N	N	N	N		No	N	N
381	KL390	SH367 1LI	SH367	1LI	Liver	2022-04-10	N	N	N	NTM		Yes	N	NTM
382	KL391	SH368 1LI	SH368	1LI	Liver	2022-04-10	N	N	N	N		Yes	N	N
383	KL392	SH369 1LI	SH369	1LI	Liver	2022-04-10	N	N	N	NTM		No	N	NTM
384	KL393	SH370 1LI	SH370	1LI	Liver	2022-04-10	N	NTM	NTM	NTM		Yes	N	NTM
385	KL394	SH371 1LI	SH371	1LI	Liver	2022-04-10	N	N	N	N		No	N	N
386	KL395	SH315 1B	SH315	1B	Bronchial	2022-04-10	N	N	N	N		No	N	N
387	KL396	SH316 1B	SH316	1B	Bronchial	2022-04-10	N	N	N	N		No	N	N
388	KL397	SH317 1B	SH317	1B	Bronchial	2022-04-10	N	N	N	N		No	N	N
389	KL398	SH318 1B	SH318	1B	Bronchial	2022-04-10	N	N	N	N		No	N	N
390	KL399	SH319 1M	SH319	1M	Mediastinal	2022-04-10	N	N	N	NTM		No	N	NTM
391	KL400	SH319 1B	SH319	1B	Bronchial	2022-04-10	N	N	N	N		No	N	N
392	KL401	SH321 1B	SH321	1B	Bronchial	2022-04-10	N	N	N	N		No	N	N
393	KL402	SH322 1B	SH322	1B	Bronchial	2022-04-10	N	N	N	N		No	N	N
394	KL403	SH323 1B	SH323	1B	Bronchial	2022-04-10	N	N	N	N		No	N	N
395	KL404	SH324 1B	SH324	1B	Bronchial	2022-04-10	N	N	N	N		No	N	N
396	KL405	SH325 1B	SH325	1B	Bronchial	2022-04-10	N	N	N	N		No	N	N
397	KL406	SH327 1B	SH327	1B	Bronchial	2022-04-10	N	N	N	N		No	N	N
398	KL407	SH329 1B	SH329	1B	Bronchial	2022-04-10	N	N	N	N		No	N	N
399	KL408	SH331 1B	SH331	1B	Bronchial	2022-04-10	N	N	N	N		No	N	N
400	KL409	SH337 1B	SH337	1B	Bronchial	2022-04-10	N	N	N	N		No	N	N
401	KL410	SH339 1B	SH339	1B	Bronchial	2022-04-10	N	N	N	N		No	N	N
402	KL411	SH340 1B	SH340	1B	Bronchial	2022-04-10	N	N	N	N		No	N	N
403	KL412	SH341 1B	SH341	1B	Bronchial	2022-04-10	N	N	N	N		No	N	N
404	KL413	SH332 1P	SH332	1P	Prescapular	2022-04-10	N	N	N	N		No	N	N
405	KL414	SH333 1P	SH333	1P	Prescapular	2022-04-10	N	N	N	NTM		No	N	NTM
406	KL415	SH342 1Il	SH342	1Il	Ileocaecal	2022-04-10	N	N	N	N		No	N	N
407	KL416	SH345 1M	SH345	1M	Mediastinal	2022-04-10	N	N	N	N		No	N	N
408	KL417	SH349 1M	SH349	1M	Mediastinal	2022-04-10	N	N	N	N		No	N	N
409	KL418	SH346 1B	SH346	1B	Bronchial	2022-04-10	N	N	N	N		No	N	N
410	KL419	SH350 1M	SH350	1M	Mediastinal	2022-04-10	N	N	N	N		No	N	N
411	KL420	SH351 1M	SH351	1M	Mediastinal	2022-04-10	N	N	N	N		No	N	N
412	KL421	SH356 1B	SH356	1B	Bronchial	2022-04-10	N	N	N	N		No	N	N
413	KL422	SH356 1M	SH356	1M	Mediastinal	2022-04-10	N	N	N	N		No	N	N
414	KL424	SH373 1B	SH373	1B	Bronchial	2022-05-25	N	P	P	N		Yes	P	NTM
415	KL425	SH374 1B	SH374	1B	Bronchial	2022-05-25	N	N	N	N		Yes	N	N
416	KL427	SH375 1B	SH375	1B	Bronchial	2022-06-26	N	N	N	N		No	N	N
417	KL428	SH376 1B	SH376	1B	Bronchial	2022-06-26	N	N	N	N		No	N	N
418	KL429	SH377 1B	SH377	1B	Bronchial	2022-06-26	N	N	N	N		No	N	N
419	KL430	SH378 1B	SH378	1B	Bronchial	2022-06-26	N	N	N	N		No	N	N
420	KL431	SH379 1B	SH379	1B	Bronchial	2022-06-26	N	N	N	N		No	N	N
421	KL432	SH380 1B	SH380	1B	Bronchial	2022-06-26	N	N	N	N		No	N	N
422	KL433	SH381 1B	SH381	1B	Bronchial	2022-06-26	N	N	N	N		No	N	N
423	KL434	SH382 1B	SH382	1B	Bronchial	2022-06-26	N	N	N	N		No	N	N
424	KL435	SH383 1B	SH383	1B	Bronchial	2022-06-26	N	N	N	N		No	N	N
425	KL436	SH384 1B	SH384	1B	Bronchial	2022-06-26	N	N	N	N		No	N	N
426	KL437	SH385 1B	SH385	1B	Bronchial	2022-06-26	N	N	N	N		No	N	N
427	KL438	SH386 1B	SH386	1B	Bronchial	2022-06-26	N	N	N	N		No	N	N
428	KL439	SH387 1B	SH387	1B	Bronchial	2022-06-26	N	N	N	N		No	N	N
429	KL440	SH388 1B	SH388	1B	Bronchial	2022-06-26	N	N	N	N		No	N	N
430	KL441	SH389 1B	SH389	1B	Bronchial	2022-06-26	N	N	N	N		No	N	N
431	KL442	SH390 1B	SH390	1B	Bronchial	2022-06-26	N	N	N	N		No	N	N
432	KL443	SH391 1B	SH391	1B	Bronchial	2022-06-26	N	N	N	NTM		No	N	NTM
433	KL444	SH392 1B	SH392	1B	Bronchial	2022-06-26	N	N	N	N		No	N	N
434	KL445	SH393 1B	SH393	1B	Bronchial	2022-06-26	N	N	N	N		No	N	N
435	KL446	SH394 1B	SH394	1B	Bronchial	2022-06-26	N	N	N	N		No	N	N
436	KL447	SH395 1B	SH395	1B	Bronchial	2022-06-26	N	N	N	N		No	N	N
437	KL448	SH396 1B	SH396	1B	Bronchial	2022-06-26	N	N	N	N		No	N	N
438	KL449	SH397 1B	SH397	1B	Bronchial	2022-06-26	N	N	N	N		No	N	N
439	KL450	SH398 1B	SH398	1B	Bronchial	2022-06-26	N	N	N	N		No	N	N
440	KL451	SH399 1B	SH399	1B	Bronchial	2022-06-26	N	N	N	N		No	N	N
441	KL452	SH400 1B	SH400	1B	Bronchial	2022-06-26	N	N	N	N		No	N	N
442	KL453	SH401 1B	SH401	1B	Bronchial	2022-06-26	N	N	N	N		No	N	N
443	KL454	SH402 1B	SH402	1B	Bronchial	2022-06-26	N	N	N	N		No	N	N
444	KL455	SH403 1B	SH403	1B	Bronchial	2022-06-26	N	N	N	N		No	N	N
445	KL456	SH404 1B	SH404	1B	Bronchial	2022-06-26	N	N	N	N		No	N	N
446	KL457	SH405 1B	SH405	1B	Bronchial	2022-08-14	N	N	N	N		No	N	N
447	KL458	SH406 1B	SH406	1B	Bronchial	2022-08-14	N	N	N	N		No	N	N
448	KL459	SH407 1B	SH407	1B	Bronchial	2022-08-14	N	N	N	N		No	N	N
449	KL460	SH408 1B	SH408	1B	Bronchial	2022-08-14	N	N	N	N		No	N	N
450	KL461	SH409 1B	SH409	1B	Bronchial	2022-08-14	N	N	N	N		No	N	N
451	KL462	SH410 1B	SH410	1B	Bronchial	2022-08-14	N	N	N	N		No	N	N
452	KL463	SH411 1B	SH411	1B	Bronchial	2022-08-14	N	N	N	N		No	N	N
453	KL464	SH412 1B	SH412	1B	Bronchial	2022-08-14	N	NTM	N	N		No	N	NTM
454	KL465	SH413 1B	SH413	1B	Bronchial	2022-08-14	N	N	N	N		No	N	N
455	KL466	SH414 1B	SH414	1B	Bronchial	2022-08-14	N	N	NTM	N		No	N	NTM
456	KL467	SH415 1B	SH415	1B	Bronchial	2022-08-14	N	N	N	N		No	N	N
457	KL468	SH416 1B	SH416	1B	Bronchial	2022-08-14	N	N	N	N		No	N	N
458	KL469	SH417 1B	SH417	1B	Bronchial	2022-08-14	N	N	N	N		No	N	N
459	KL470	SH418 1B	SH418	1B	Bronchial	2022-08-14	N	N	N	N		No	N	N
460	KL471	SH419 1B	SH419	1B	Bronchial	2022-08-14	N	N	N	N		No	N	N
461	KL472	SH420 1B	SH420	1B	Bronchial	2022-10-09	N	N	N	N		No	N	N
462	KL473	SH421 1B	SH421	1B	Bronchial	2022-10-09	N	N	N	N		No	N	N
463	KL474	SH422 1B	SH422	1B	Bronchial	2022-10-09	N	N	N	NTM		No	N	NTM
464	KL475	SH423 1B	SH423	1B	Bronchial	2022-10-09	N	N	N	N		No	N	N
465	KL476	SH424 1B	SH424	1B	Bronchial	2022-10-09	N	N	N	NTM		No	N	NTM
466	KL477	SH425 1B	SH425	1B	Bronchial	2022-10-09	N	NTM	N	N		No	N	NTM
467	KL478	SH426 1B	SH426	1B	Bronchial	2022-10-09	N	N	N	N		No	N	N
468	KL479	SH427 1B	SH427	1B	Bronchial	2022-10-09	N	N	N	N		No	N	N
469	KL480	SH428 1B	SH428	1B	Bronchial	2022-10-09	N	N	N	NTM		No	N	NTM
470	KL481	SH429 1B	SH429	1B	Bronchial	2022-10-09	N	NTM	N	N		No	N	NTM
471	KL482	SH430 1B	SH430	1B	Bronchial	2022-10-09	N	N	N	N		No	N	N
472	KL483	SH431 1B	SH431	1B	Bronchial	2022-10-09	N	N	N	NTM		No	N	NTM
473	KL484	SH432 1B	SH432	1B	Bronchial	2022-10-09	N	N	N	N		No	N	N
474	KL485	SH433 1B	SH433	1B	Bronchial	2022-10-09	N	N	N	N		No	N	N
475	KL486	SH434 1B	SH434	1B	Bronchial	2022-10-09	N	N	N	N		No	N	N
476	KL487	SH435 1B	SH435	1B	Bronchial	2022-10-09	N	N	N	NTM		No	N	NTM
477	KL488	SH436 1B	SH436	1B	Bronchial	2022-10-09	N	N	N	NTM		No	N	NTM
478	KL489	SH437 1I	SH437	1I	Mesentric	2022-10-04	N	N	N	N		No	N	N
479	KL490	SH438 1L	SH438	1L	Lung	2022-10-04	N	P	P	P	M. orygis	Yes	P	P
480	KL491	SH439 1B	SH439	1B	Mediastinal	2022-10-04	N	N	N	N		No	N	N
481	KL492	SH440 1B	SH440	1B	Bronchial	2022-10-04	N	N	N	N		Yes	N	N
482	KL493	SH441 1B	SH441	1B	Bronchial	2022-10-04	N	N	N	P	M. orygis	Yes	P	P
483	KL494	SH442 1L	SH442	1L	Lung	2022-10-04	N	N	N	N		No	N	N
484	KL495	SH443 1B	SH443	1B	Bronchial	2022-10-04	N	N	N	N		No	N	N
485	KL496	SH444 1B	SH444	1B	Bronchial	2022-10-04	N	P	P	P	M. orygis	Yes	P	P
486	KL497	SH445 1L	SH445	1L	Lung	2022-10-04	N	N	N	N		Yes	N	N
487	KL498	SH446 1B	SH446	1B	Bronchial	2022-10-04	P	P	P	N	M. orygis	Yes	P	P
488	KL499	SH447 1B	SH447	1B	Bronchial	2022-10-04	N	P	P	N	M. orygis	Yes	P	P
489	KL500	SH448 1Par	SH448	1Par	Cranial	2022-10-04	N	N	N	N		No	N	N
490	KL501	SH449 1PS	SH449	1PS	Prescapular	2022-10-04	N	N	N	N		No	N	N
491	KL502	SH450 1B	SH450	1B	Bronchial	2022-10-04	N	N	N	N		No	N	N
492	KL504	SH451 1B	SH451	1B	Bronchial	2022-10-19	N	N	N	N		No	N	N
493	KL505	SH452 1B	SH452	1B	Bronchial	2022-10-19	N	N	N	N		No	N	N
494	KL506	SH453 1B	SH453	1B	Bronchial	2022-10-19	N	N	N	N		No	N	N
495	KL507	SH454 1B	SH454	1B	Bronchial	2022-10-19	N	N	N	N		No	N	N
496	KL508	SH455 1B	SH455	1B	Bronchial	2022-10-19	N	N	N	N		No	N	N
497	KL509	SH456 1B	SH456	1B	Bronchial	2022-10-19	N	N	N	N		No	N	N
498	KL510	SH457 1B	SH457	1B	Bronchial	2022-10-19	N	N	N	N		No	N	N
499	KL511	SH458 1B	SH458	1B	Bronchial	2022-10-19	N	N	N	N		No	N	N
500	KL512	SH459 1B	SH459	1B	Bronchial	2022-10-19	N	N	N	N		No	N	N
501	KL513	SH460 1B	SH460	1B	Bronchial	2022-10-19	N	N	N	N		No	N	N
502	KL514	SH461 1B	SH461	1B	Bronchial	2022-10-19	N	N	N	N		No	N	N
503	KL515	SH462 1B	SH462	1B	Bronchial	2022-10-19	N	N	N	N		No	N	N
504	KL516	SH463 1B	SH463	1B	Bronchial	2022-10-19	N	N	N	N		No	N	N
505	KL517	SH464 1B	SH464	1B	Bronchial	2022-10-19	N	N	N	N		No	N	N
506	KL518	SH465 1B	SH465	1B	Bronchial	2022-10-19	N	N	N	N		No	N	N
507	KL519	SH466 1B	SH466	1B	Bronchial	2022-10-19	N	N	N	N		No	N	N
508	KL520	SH247 1B	SH247	1B	Bronchial	2022-01-22	N	N	N	N		No	N	N
509	KL521	SH248 1B	SH248	1B	Bronchial	2022-01-22	N	N	N	N		No	N	N
510	KL522	SH320 1B	SH320	1B	Bronchial	2022-04-10	N	N	N	N		No	N	N
511	KL523	SH326 1M	SH326	1M	Mediastinal	2022-04-10	N	N	N	N		No	N	N
512	KL524	SH467 1B	SH467	1B	Bronchial	2022-10-19	N	N	N	NTM		No	N	NTM
513	KL525	SH328 1M	SH328	1M	Mediastinal	2022-04-10	N	N	N	N		No	N	N
514	KL526	SH330 1B	SH330	1B	Bronchial	2022-04-10	N	N	N	N		No	N	N
515	KL527	SH343 1M	SH343	1M	Mediastinal	2022-04-10	N	N	N	N		No	N	N
516	KL528	SH344 1M	SH344	1M	Mediastinal	2022-04-10	N	N	N	N		No	N	N
517	KL529	SH347 1M	SH347	1M	Mediastinal	2022-04-10	N	N	N	N		No	N	N
518	KL530	SH348 1M	SH348	1M	Mediastinal	2022-04-10	N	N	N	N		No	N	N
519	KL531	SH355 1M	SH355	1M	Mediastinal	2022-04-10	N	N	N	N		No	N	N
520	KL532	SH360 1B	SH360	1B	Bronchial	2022-04-10	N	N	N	N		No	N	N
521	KL533	SH372 1B	SH372	1B	Bronchial	2022-05-25	N	N	N	N		No	N	N
522	KL534	SH468 1M	SH468	1M	Mediastinal	2022-10-04	N	N	N	N		No	N	N
523	KL535	SH469 1LI	SH469	1LI	Liver	2022-10-04	N	N	N	N		No	N	N
524	KL536	SH470 1M	SH470	1M	Mediastinal	2022-10-04	N	P	P	P	M. orygis	Yes	P	P
525	KL537	SH471 1B	SH471	1B	Bronchial	2022-10-04	N	N	N	N		Yes	N	N
526	KL538	SH472 1PS	SH472	1PS	Prescapular	2022-10-04	N	N	N	N		No	N	N
527	KL539	SH473 1PS	SH473	1PS	Prescapular	2022-10-04	N	N	N	N		No	N	N
528	KL540	SH474 1I	SH474	1I	Mesentric	2022-10-04	N	N	N	N		No	N	N
529	KL541	SH475 1M	SH475	1M	Mediastinal	2022-10-04	N	P	P	N	M. orygis	Yes	P	P
530	KL542	SH476 1M	SH476	1M	Mediastinal	2022-10-04	N	N	N	N		No	N	N
531	KL543	SH477 1PS	SH477	1PS	Prescapular	2022-10-04	N	N	N	N		No	N	N
532	KL544	SH478 1I	SH478	1I	Mesentric	2022-10-04	N	N	N	N		No	N	N
533	KL545	SH479 1PS	SH479	1PS	Prescapular	2022-10-04	N	N	N	N		No	N	N
534	KL546	SH480 1B	SH480	1B	Bronchial	2022-10-04	N	N	N	N		No	N	N
535	KL547	SH481 1PS	SH481	1PS	Prescapular	2022-10-04	N	N	N	N		No	N	N
536	KL548	SH482 1B	SH482	1B	Bronchial	2022-10-04	N	N	N	N		No	N	N
537	KL549	SH483 1M	SH483	1M	Mediastinal	2022-10-04	N	N	N	N		No	N	N
538	KL550	SH484 1IN	SH484	1IN	Mediastinal	2022-10-04	N	N	N	N		Yes	N	N
539	KL551	SH485 1LI	SH485	1LI	Liver	2022-10-04	N	N	N	N		No	N	N
540	KL552	SH486 1PS	SH486	1PS	Prescapular	2022-10-04	N	N	N	N		No	N	N
541	KL553	SH487 1MN	SH487	1MN	Cranial	2022-10-04	N	N	N	N		No	N	N
542	KL554	SH488 1B	SH488	1B	Bronchial	2022-12-26	N	N	N	N		No	N	N
543	KL555	SH489 1B	SH489	1B	Bronchial	2022-12-26	N	N	N	N		No	N	N
544	KL556	SH490 1B	SH490	1B	Bronchial	2022-12-26	N	N	N	N		No	N	N
545	KL557	SH491 1LI	SH491	1LI	Liver	2022-12-26	N	N	N	N		No	N	N
546	KL558	SH492 1M	SH492	1M	Mediastinal	2022-12-26	N	N	N	N		No	N	N
547	KL559	SH493 1M	SH493	1M	Mediastinal	2022-12-26	N	N	N	N		No	N	N
548	KL560	SH494 1B	SH494	1B	Bronchial	2022-12-26	N	N	N	N		No	N	N
549	KL561	SH495 1M	SH495	1M	Mediastinal	2022-12-26	N	N	N	N		No	N	N
550	KL562	SH496 1B	SH496	1B	Bronchial	2022-12-26	N	N	N	N		No	N	N
551	KL563	SH497 1M	SH497	1M	Mediastinal	2022-12-26	N	N	N	N		No	N	N
552	KL564	SH498 1M	SH498	1M	Mediastinal	2022-12-26	N	N	N	N		No	N	N
553	KL565	SH499 1B	SH499	1B	Bronchial	2022-12-26	N	N	N	N		No	N	N
554	KL566	SH500 1B	SH500	1B	Bronchial	2022-12-26	N	N	N	N		No	N	N
555	KL570	SH501 1B	SH501	1B	Bronchial	2023-02-27	N	N	N	N		No	N	N
556	KL571	SH502 1M	SH502	1M	Mediastinal	2023-02-27	N	N	N	N		No	N	N
557	KL580	SH503 1M	SH503	1M	Bronchial	2023-02-27	N	N	N	N		No	N	N
558	KL581	SH504 1M	SH504	1M	Mediastinal	2023-02-27	N	N	N	N		No	N	N
559	KL582	SH505 1M	SH505	1M	Mediastinal	2023-02-27	N	N	N	N		No	N	N
560	KL583	SH506 1M	SH506	1M	Mediastinal	2023-02-27	N	N	N	N		No	N	N
561	KL647	SH507 1M	SH507	1M	Mediastinal	2023-02-27	N	N	N	N		No	N	N
562	KL648	SH508 1B	SH508	1B	Bronchial	2023-09-23	N	N	N	N		No	N	N
563	KL649	SH509 1CR	SH509	1CR	Cranial	2023-09-23	N	N	N	N		No	N	N
564	KL651	SH510 1B	SH510	1B	Bronchial	2023-09-23	N	N	N	N		No	N	N
565	KL652	SH511 1B	SH511	1B	Bronchial	2023-09-23	N	N	N	N		No	N	N
566	KL653	SH512 1M	SH512	1M	Mediastinal	2023-09-23	N	N	N	N		No	N	N
567	KL654	SH513 1M	SH513	1M	Mediastinal	2023-09-23	N	N	N	N		No	N	N

## Sheet: Table S2
Table S2: Details of Visible lesions
Lymp Node Type	MTBC		NTM		NEG		Total
	Visible Lesion		Visible Lesion		Visible Lesion
	Present	Absent	Present	Absent	Present	Absent
Bronchial	6	2	8	38	11	215	280
Mediastinal	3	2	5	38	14	140	202
Prescapular	0	0	0	2	0	16	18
Cranial	0	0	0	16	1	20	37
Liver	2	0	5	3	3	8	21
Lung	1	0	0	0	2	1	4
Spleen	0	0	0	1	0	0	1
Ileocaecal	0	0	0	0	0	1	1
Mesentric	0	0	0	0	0	3	3
Total	12	4	18	98	31	404	567
Chi square Test
	MTBC	NTM	NEG	Total
With Lesion	12(1.72)[61.38]	18(12.48)[2.44]	31(46.80)[5.33]	61
Without Lesion	4 (14.28)[7.40]	98 (103.52)[0.29]	404 (388.20)[0.64]	506
Total	16	116	435	567
The contigency table consists of the the observed cell total (the expected cell totals) and [the chi-square statistic for each cell]
Percentage of positve samples
	MTBC	NTM	NEG
With Lesion	75	15.51	7.12644
Without Lesion	25	84.48	92.8736

## Sheet: Table S3
Table S3: Features associated with whole genome sequence analyses of the study isolates
Sample	Total Reads	Avg. Read Length	Reads > Q30 (%)	Mapped Paired Reads	Genome Coverage (%)	Avg. Depth (X)	Quality SNPs	Kraken Report			Species
								Un classified	Classifed
									MTBC	Others
KL004	5,481,850	151	94.87	5,411,716	97.92	171	3,094	0.05	98.75	1.2	M. orygis
KL012	21,452,146	151	93.83	21,185,982	97.89	609	3,193	0.03	99.65	0.32	M. orygis
KL013	17,991,900	151	93.57	17,851,282	97.9	526	3,201	0.03	99.68	0.29	M. orygis
KL017	14,707,910	151	93.85	14,594,342	97.9	433	3,186	0.02	99.68	0.3	M. orygis
KL040	2,928,590	151	93.64	2,808,064	99.7	84	2,789	0.08	95.7	4.22	M. tuberculosis L1, M.orygis
KL043	3,459,464	151	95.99	3,361,886	97.9	104	3,024	0.35	97.52	2.13	M. orygis
KL115	7,162,188	151	94.63	7,106,712	98.48	208	3,135	0.03	99.16	0.81	M. orygis
KL385	7,150,138	151	94.52	7,103,856	99.25	167	1,802	0.01	99.38	0.61	M.tuberculosis L2 Pacific
KL386	7,614,482	151	94.56	7,574,416	99.25	182	1,797	0.02	99.44	0.54	M.tuberculosis L2 Pacific
KL490	3,163,858	179	80.44	3,096,752	98.06	118	2,931	0.35	98.62	1.03	M. orygis
KL493	2,616,668	202	76.46	2,558,378	97.96	109	2,900	0.18	99.25	0.57	M. orygis
KL496	2,446,494	177	79.52	2,389,926	98.15	88	2,855	0.38	98.66	0.96	M. orygis
KL498	3,207,370	194	78.31	3,141,914	98.13	130	2,940	0.22	99.06	0.72	M. orygis
KL499	6,365,478	151	93.09	6,309,984	97.9	138	3,050	0.05	98.63	1.32	M. orygis
KL536	6,041,990	151	92.2	5,989,192	97.87	125	3,015	0.05	98.42	1.53	M. orygis
KL541	4,969,912	151	89.1	2,230,656	97.89	38	5,070	0.02	93.2	6.78	M. orygis

## Sheet: TableS4
Table S4: Pairwise SNP difference among the 13 M.orygis isolates recovered from cattle at slaughter
SNP	KL012/ La3	KL013/ La3	KL017/ La3	KL115/ La3	KL004/ La3	KL490/ La3	KL493/ La3	KL496/ La3	KL498/ La3	KL541/ La3	KL536/ La3	KL043/ La3	KL499/ La3
KL012/ La3		0	0	0	103	101	99	100	98	103	108	96	123
KL013/ La3	0		0	0	102	100	98	99	97	102	107	95	122
KL017/ La3	0	0	0	0	103	101	99	100	98	103	108	96	123
KL115/ La3	0	0	0		103	101	99	100	98	103	108	96	123
KL004/ La3	103	102	103	103		11	7	10	8	14	18	75	104
KL490/ La3	101	100	101	101	11		7	3	5	9	17	73	102
KL493/ La3	99	98	99	99	7	7		6	4	10	14	71	100
KL496/ La3	100	99	100	100	10	3	6		4	8	16	72	101
KL498/ La3	98	97	98	98	8	5	4	4		8	14	70	99
KL541/ La3	103	102	103	103	14	9	10	8	8		20	75	104
KL536/ La3	108	107	108	108	18	17	14	16	14	20		81	110
KL043/ La3	96	95	96	96	75	73	71	72	70	75	81		97
KL499/ La3	123	122	123	123	104	102	100	101	99	104	110	97
The table represents the SNP distance between the M.orygis isolates recovered from slaughter house. Transmission clusters among these isolates are represented by Cluster1 formed by KL012, KL013, KL017 and KL115 with 0 SNPs in Yellow and Cluster2 with 3-20 SNPs among KL004, KL490, KL493, KL496, KL498, KL536 and KL541 in Blue.

## Sheet: Table S5 (RDs)
Table S5: Distribution of RD regions among the study isolates
Strain	Species/Lineage	RD7– RD10	RD 147	RD 239	RD Oryx_1	RD Oryx_4	RD12 Oryx	RD 301	RD 315	RD 105	RD 181	RD 207	RD 311	RD150/ RD309	TbD1
KL004	M. orygis/ A3	A	P	P	A	A	A	A	A	P	P	P	P	P	P
KL012	M. orygis/ A3	A	P	P	A	A	A	A	A	P	P	P	P	P	P
KL013	M. orygis/ A3	A	P	P	A	A	A	A	A	P	P	P	P	P	P
KL017	M. orygis/ A3	A	P	P	A	A	A	A	A	P	P	P	P	P	P
KL040	M.tb/ L1, M.orygis /A3	P	pp	pp	P	P	P	P	P	P	P	P	P	P	P
KL043	M. orygis/ A3	A	P	P	A	A	A	A	A	P	P	P	P	P	P
KL115	M. orygis/ A3	A	P	P	A	A	A	A	A	P	P	P	P	P	P
KL385	M.tuberculosis/L2	P	P	P	P	P	P	P	P	A	A	A	A	A	A
KL386	M.tuberculosis/L2	P	P	P	P	P	P	P	P	A	A	A	A	A	A
KL490	M. orygis/ A3	A	P	P	A	A	A	A	A	P	P	P	P	P	P
KL493	M. orygis/ A3	A	P	P	A	A	A	A	A	P	P	P	P	P	P
KL496	M. orygis/ A3	A	P	P	A	A	A	A	A	P	P	P	P	P	P
KL498	M. orygis/ A3	A	P	P	A	A	A	A	A	P	P	P	P	P	P
KL499	M. orygis/ A3	A	P	P	A	A	A	A	A	P	P	P	P	P	P
KL536	M. orygis/ A3	A	P	P	A	A	A	A	A	P	P	P	P	P	P
KL541	M. orygis/ A3	A	P	P	A	A	A	A	A	P	P	P	P	P	P
A - Absent; P – Present; pp – Partially present; Absence of RD7-10, RDOryx_1, RDOryx_4, RD12Oryx, RD301&RD315 are specific for M.orygis whereas absence of RD147 and RD239 are specific for M.tb L1 lineage. The regions RD105, RD181 and RD207 are specific deletions for M. tuberculosis L2 lineage and RD150 deletion overlapping the RD309 is specific for the Lineage 2 Pacific sub lineage. Absence of Tb…

## Sheet: Table S6(MTBC)
Table S6: Details of the MTBC sequences used for phylogeny
SRA Number	study_accession	Lineage	Country	Continent	last_updated	host
DRR120408	PRJDB6469	M. caprae	Japan	Asia	2018-02-17	Elephas maximus
DRR120409	PRJDB6469	M. caprae	Japan	Asia	2018-02-17	Elephas maximus
DRR184883	PRJDB8553	M. tuberculosis L4	Vietnam	Asia	2019-11-24	Unknown
DRR185102	PRJDB8553	M. tuberculosis L2	Vietnam	Asia	2019-11-24	Unknown
ERR017782	PRJEB2138	M. orygis	UK	Europe	2018-11-16	Homo sapiens
ERR026475	PRJEB2057	M. tuberculosis L4	Netherlands	Europe	2018-11-16	Homo sapiens
ERR027294	PRJEB2091	M. microti	Not Available	Not Available	2018-11-16	Unknown
ERR027295	PRJEB2091	M. microti	Not Available	Not Available	2018-11-16	Unknown
ERR027298	PRJEB2091	M. microti	Not Available	Not Available	2018-11-16	Unknown
ERR046748	PRJEB2221	M. bovis	UK	Europe	2018-11-16	Homo sapiens
ERR1023219	PRJEB4884	M. tuberculosis L6	Gambia	Africa	2018-11-16	Unknown
ERR1023223	PRJEB4884	M. tuberculosis L5	Gambia	Africa	2018-11-16	Unknown
ERR1023237	PRJEB4884	M. tuberculosis L6	Gambia	Africa	2018-11-16	Unknown
ERR1023238	PRJEB4884	M. tuberculosis L6	Gambia	Africa	2018-11-16	Unknown
ERR1023267	PRJEB4884	M. tuberculosis L6	Gambia	Africa	2018-11-16	Unknown
ERR108163	PRJEB2777	M. tuberculosis L3	China	Asia	2018-11-16	Homo sapiens
ERR1082115	PRJEB4884	M. tuberculosis L5	Ghana	Africa	2018-11-16	Unknown
ERR1082116	PRJEB4884	M. tuberculosis L6	Ghana	Africa	2018-11-16	Unknown
ERR1082133	PRJEB4884	M. tuberculosis L6	Ghana	Africa	2018-11-16	Unknown
ERR1163051	PRJEB12011	M. tuberculosis L4	Austria	Europe	2018-11-16	Unknown
ERR1193669	PRJEB11460	M. tuberculosis L4	Turkey	Asia	2018-11-16	Unknown
ERR1193678	PRJEB11460	M. tuberculosis L4	Switzerland	Europe	2018-11-16	Unknown
ERR1193681	PRJEB11460	M. tuberculosis L4	Italy	Europe	2018-11-16	Unknown
ERR1193710	PRJEB11460	M. tuberculosis L4	Papua New Guniea	Oceania	2018-11-16	Unknown
ERR1193733	PRJEB11460	M. tuberculosis L4	Australia	Oceania	2018-11-16	Unknown
ERR1193737	PRJEB11460	M. tuberculosis L4	Portugal	Europe	2018-11-16	Unknown
ERR1193763	PRJEB11460	M. tuberculosis L4	Nepal	Asia	2018-11-16	Unknown
ERR1193786	PRJEB11460	M. tuberculosis L4	Brazil	America	2018-11-16	Unknown
ERR1193809	PRJEB11460	M. tuberculosis L4	Germany	Europe	2018-11-16	Unknown
ERR1193856	PRJEB11460	M. tuberculosis L4	Gabon	Africa	2018-11-16	Unknown
ERR1193888	PRJEB11460	M. tuberculosis L4	Swaziland	Africa	2018-11-16	Unknown
ERR1198997	PRJEB11460	M. tuberculosis L4	Uganda	Africa	2018-11-16	Unknown
ERR1200602	PRJEB9201	M. tuberculosis L7	Ethiopia	Africa	2018-11-16	Unknown
ERR1200648	PRJEB9201	M. tuberculosis L3	Ethiopia	Africa	2020-06-20	Unknown
ERR1200662	PRJEB9201	M. tuberculosis L4	Ethiopia	Africa	2020-06-20	Unknown
ERR1203054	PRJEB4884	M. tuberculosis L5	Ghana	Africa	2018-11-16	Unknown
ERR1203064	PRJEB4884	M. bovis	Ghana	Africa	2018-11-16	Unknown
ERR1215463	PRJEB4884	M. tuberculosis L5	Ghana	Africa	2018-11-16	Unknown
ERR1215474	PRJEB4884	M. tuberculosis L5	Ghana	Africa	2018-11-16	Unknown
ERR126631	PRJEB2794	M. tuberculosis L1	Malawi	Africa	2018-11-16	Homo sapiens
ERR126632	PRJEB2794	M. tuberculosis L4	Malawi	Africa	2018-11-16	Homo sapiens
ERR1367628	PRJEB12179	M. tuberculosis L3	Ethiopia	Africa	2018-11-16	Unknown
ERR137216	PRJEB2138	M. tuberculosis L2	Russia	Europe	2018-11-16	Homo sapiens
ERR1462578	PRJEB14479	M. caprae	Germany	Europe	2018-11-16	Unknown
ERR1462593	PRJEB14479	M. caprae	Germany	Europe	2018-11-16	Unknown
ERR1465755	PRJEB11460	M. tuberculosis L4	Serbia	Europe	2018-11-16	Unknown
ERR161044	PRJEB2794	M. bovis	Malawi	Africa	2018-11-16	Homo sapiens
ERR161064	PRJEB2794	M. tuberculosis L3	Malawi	Africa	2018-11-16	Homo sapiens
ERR1633797	PRJEB15382	M. tuberculosis L2	South	Africa	2019-01-23	Unknown
ERR1633842	PRJEB15382	M. tuberculosis L4	South	Africa	2019-01-23	Unknown
ERR171129	PRJEB2777	M. tuberculosis L3	China	Asia	2018-11-16	Homo sapiens
ERR176794	PRJEB2794	M. tuberculosis L2	Malawi	Africa	2018-11-16	Homo sapiens
ERR181314	PRJEB3334	M. tuberculosis L9	Djibouti	Africa	2018-11-16	Unknown
ERR181315	PRJEB3334	M. tuberculosis L9	Somalia	Africa	2018-11-16	Unknown
ERR1815540	PRJEB18668	M. bovis	Africa	Africa	2018-11-16	Unknown
ERR1815548	PRJEB18668	M. bovis	Africa	Africa	2018-11-16	Unknown
ERR181797	PRJEB2794	M. tuberculosis L3	Malawi	Africa	2018-11-16	Homo sapiens
ERR181798	PRJEB2794	M. tuberculosis L1	Malawi	Africa	2018-11-16	Homo sapiens
ERR181980	PRJEB2794	M. bovis	Malawi	Africa	2018-11-16	Homo sapiens
ERR212091	PRJEB2794	M. bovis	Malawi	Africa	2018-11-16	Homo sapiens
ERR2145493	PRJEB10950	M. tuberculosis L3	Saudi Arabia	Asia	2018-11-16	Unknown
ERR2145498	PRJEB10950	M. tuberculosis L4	Saudi Arabia	Asia	2018-11-16	Unknown
ERR2145523	PRJEB10950	M. tuberculosis L3	Saudi Arabia	Asia	2018-11-16	Unknown
ERR2179581	PRJEB23157	M. tuberculosis L4	China	Asia	2018-11-16	Unknown
ERR2199741	PRJEB9680	M. orygis	Germany	Europe	2018-11-16	Unknown
ERR2199785	PRJEB9680	M. bovis	Germany	Europe	2018-11-16	Unknown
ERR2212124	PRJEB9680	M. bovis	Germany	Europe	2018-11-16	Unknown
ERR229952	PRJEB2138	M. bovis	Russia	Europe	2018-11-16	Unknown
ERR234146	PRJEB3223	M. tuberculosis L5	Sierra Leone	Africa	2018-11-16	Unknown
ERR234178	PRJEB3223	M. tuberculosis L3	Turkey	Asia	2018-11-16	Unknown
ERR234216	PRJEB3223	M. tuberculosis L2	Laos	Asia	2018-11-16	Unknown
ERR234248	PRJEB3223	M. tuberculosis L2	China	Asia	2018-11-16	Unknown
ERR234675	PRJEB2138	M. orygis	Russia	Europe	2018-11-16	Unknown
ERR2383621	PRJEB25506	M. tuberculosis L5	Ivory coast	Africa	2018-11-16	Unknown
ERR2432985	PRJEB23648	M. tuberculosis L2	Brazil	America	2018-11-16	Unknown
ERR2510183	PRJEB25971	M. caprae	Peru	America	2018-11-16	Unknown
ERR2510206	PRJEB25971	M. caprae	Peru	America	2018-11-16	Unknown
ERR2514578	PRJEB25991	M. orygis	UK	Europe	2018-11-16	Unknown
ERR2516207	PRJEB25999	M. bovis	Belgium	Europe	2018-11-16	Unknown
ERR2516384	PRJEB25999	M. tuberculosis L10	Belgium	Europe	2018-11-16	Unknown
ERR2517345	PRJEB26002	M. caprae	Netherlands	Europe	2018-11-16	Unknown
ERR2517349	PRJEB26002	M. bovis	Netherlands	Europe	2018-11-16	Unknown
ERR2517593	PRJEB26002	M. orygis	Netherlands	Europe	2018-11-16	Unknown
ERR2659153	PRJEB27266	M. orygis	India	Asia	2018-11-16	Unknown
ERR2659157	PRJEB27266	Dassie bacillus	Not Available	Not Available	2018-11-16	Unknown
ERR2659163	PRJEB27266	M. microti	Not Available	Not Available	2018-11-16	Unknown
ERR2659164	PRJEB27266	M. microti	Not Available	Not Available	2018-11-16	Unknown
ERR2659166	PRJEB27266	M. microti	Not Available	Not Available	2018-11-16	Unknown
ERR2659167	PRJEB27266	M. microti	Not Available	Not Available	2018-11-16	Unknown
ERR2659168	PRJEB27266	M. microti	Not Available	Not Available	2018-11-16	Unknown
ERR2659169	PRJEB27266	M. microti	Not Available	Not Available	2018-11-16	Unknown
ERR2659170	PRJEB27266	M. microti	Not Available	Not Available	2018-11-16	Unknown
ERR2659171	PRJEB27266	M. microti	Not Available	Not Available	2018-11-16	Unknown
ERR2704810	PRJEB25506	M. tuberculosis L5	Cameroon	Africa	2018-11-16	Unknown
ERR2707158	PRJEB27847	M. tuberculosis L10	Congo	Africa	2018-11-16	Unknown
ERR2851358	PRJEB29276	M. bovis	Lebanon	Asia	2018-11-16	Unknown
ERR2851365	PRJEB29276	M. tuberculosis L3	Iraq	Asia	2018-11-16	Unknown
ERR3148058	PRJEB31144	M. tuberculosis L5	Gabon	Africa	2019-02-09	Unknown
ERR3148167	PRJEB30933	M. tuberculosis L4	Mexico	America	2019-02-10	Unknown
ERR3148181	PRJEB30933	M. tuberculosis L2	Mexico	America	2019-02-10	Unknown
ERR3170408	PRJEB27244	M. tuberculosis L5	Ghana	Africa	2019-02-22	Unknown
ERR3170411	PRJEB27244	M. tuberculosis L6	Ghana	Africa	2019-02-22	Unknown
ERR3170433	PRJEB27244	M. tuberculosis L6	Ghana	Africa	2019-02-22	Unknown
ERR3170437	PRJEB27244	M. tuberculosis L6	Ghana	Africa	2019-02-22	Unknown
ERR3170447	PRJEB27244	M. tuberculosis L6	Ghana	Africa	2019-02-22	Unknown
ERR3256134	PRJEB31905	M. tuberculosis L4	Philippines	Asia	2019-04-05	Unknown
ERR3256282	PRJEB31905	M. tuberculosis L1	Philippines	Asia	2019-04-05	Unknown
ERR3445485	PRJEB33598	M. bovis	Brazil	America	2019-07-19	Unknown
ERR3458082	PRJEB33773	M. bovis	Ethiopia	Africa	2019-07-31	Unknown
ERR3458087	PRJEB33773	M. bovis	Burundi	Africa	2019-07-31	Unknown
ERR3509854	PRJEB32773	M. tuberculosis L4	Mozambique	Africa	2019-10-09	Unknown
ERR3803971	PRJEB36076	M. tuberculosis L2	Gambia	Africa	2020-01-09	Unknown
ERR400333	PRJEB5162	M. tuberculosis L4	UK	Europe	2018-11-16	Unknown
ERR4011069	PRJEB36366	M. tuberculosis L2	South	Africa	2020-04-09	Unknown
ERR4162002	PRJEB38317	M. tuberculosis L5	Gabon	Africa	2020-06-19	Unknown
ERR4162018	PRJEB38317	M. tuberculosis L5	Gabon	Africa	2020-06-19	Unknown
ERR4162021	PRJEB38317	M. tuberculosis L6	Gabon	Africa	2020-06-19	Unknown
ERR4162022	PRJEB38317	M. tuberculosis L6	Sierra Leone	Africa	2020-06-19	Unknown
ERR4162024	PRJEB38317	M. tuberculosis L9	Somalia	Africa	2020-06-19	Unknown
ERR4162025	PRJEB38317	M. tuberculosis L5	Gabon	Africa	2020-06-19	Unknown
ERR4192347	PRJEB38656	M. tuberculosis L6	Gambia	Africa	2020-06-14	Unknown
ERR4192353	PRJEB38656	M. tuberculosis L6	Gambia	Africa	2020-06-14	Unknown
ERR4192364	PRJEB38656	M. tuberculosis L5	Nigeria	Africa	2020-06-14	Unknown
ERR4192367	PRJEB38656	M. tuberculosis L5	Guinea	Africa	2020-06-14	Unknown
ERR4192369	PRJEB38656	M. tuberculosis L5	Guinea	Africa	2020-06-14	Unknown
ERR4192376	PRJEB38656	M. tuberculosis L6	Gambia	Africa	2020-06-14	Unknown
ERR4192384	PRJEB38656	M. tuberculosis L9	Europe	Europe	2020-06-14	Unknown
ERR439931	PRJEB4884	M. tuberculosis L5	Cameroon	Africa	2018-11-16	Unknown
ERR439935	PRJEB4884	M. tuberculosis L6	Guinea	Africa	2018-11-16	Unknown
ERR439962	PRJEB4884	M. tuberculosis L5	Benin	Africa	2018-11-16	Unknown
ERR439972	PRJEB4884	M. tuberculosis L6	Niger	Africa	2018-11-16	Unknown
ERR439975	PRJEB4884	M. tuberculosis L1	Ghana	Africa	2018-11-16	Unknown
ERR439976	PRJEB4884	M. tuberculosis L6	Ivory coast	Africa	2018-11-16	Unknown
ERR439982	PRJEB4884	M. tuberculosis L5	Benin	Africa	2018-11-16	Unknown
ERR4423729	PRJEB37945	M. tuberculosis L1	Zimbabwe	Africa	2020-08-07	Unknown
ERR460917	PRJEB4884	M. tuberculosis L6	Benin	Africa	2018-11-16	Unknown
ERR4772212	PRJEB32192	M. bovis	Ethiopia	Africa	2020-10-29	Unknown
ERR502471	PRJEB4884	M. tuberculosis L5	Ghana	Africa	2018-11-16	Unknown
ERR502526	PRJEB4884	M. bovis	Ghana	Africa	2018-11-16	Unknown
ERR550697	PRJEB9545	M. tuberculosis L4	Congo	Africa	2018-11-16	Unknown
ERR550765	PRJEB9545	M. tuberculosis L2	Congo	Africa	2018-11-16	Unknown
ERR551111	PRJEB9545	M. microti	Not Available	Not Available	2018-11-16	Unknown
ERR551134	PRJEB9545	M. pinnipedii	Not Available	Not Available	2018-11-16	Unknown
ERR551709	PRJEB9545	M. tuberculosis L6	Congo	Africa	2018-11-16	Unknown
ERR551915	PRJEB7727	M. tuberculosis L6	Sierra Leone	Africa	2018-11-16	Unknown
ERR552037	PRJEB9545	M. microti	Not Available	Not Available	2018-11-16	Unknown
ERR552267	PRJEB7727	M. tuberculosis L6	Sierra Leone	Africa	2018-11-16	Unknown
ERR552768	PRJEB9545	M. pinnipedii	Not Available	Not Available	2018-11-16	Unknown
ERR553194	PRJEB9680	M. tuberculosis L2	Uzbekistan	Asia	2018-11-16	Unknown
ERR553376	PRJEB9545	M. microti	Not Available	Not Available	2018-11-16	Unknown
ERR688015	PRJEB7798	M. tuberculosis L3	Pakistan	Asia	2018-11-16	Unknown
ERR718192	PRJEB7056	M. tuberculosis L4	Thailand	Asia	2018-11-16	Unknown
ERR718217	PRJEB7056	M. tuberculosis L1	Thailand	Asia	2018-11-16	Unknown
ERR718528	PRJEB7056	M. tuberculosis L2	Thailand	Asia	2018-11-16	Unknown
ERR751298	PRJEB4884	M. tuberculosis L5	Ghana	Africa	2018-11-16	Unknown
ERR751310	PRJEB4884	M. tuberculosis L5	Ghana	Africa	2018-11-16	Unknown
ERR751324	PRJEB4884	M. tuberculosis L5	Ghana	Africa	2018-11-16	Unknown
ERR751561	PRJEB5280	M. tuberculosis L4	Peru	America	2018-11-16	Homo sapiens
ERR751689	PRJEB7056	M. tuberculosis L3	Thailand	Asia	2018-11-16	Unknown
ERR752009	PRJEB7056	M. tuberculosis L1	Thailand	Asia	2018-11-16	Unknown
ERR752276	PRJEB7056	M. tuberculosis L3	Thailand	Asia	2018-11-16	Unknown
ERR760886	PRJEB7669	M. tuberculosis L4	Argentina	America	2018-11-16	Unknown
ERR841412	PRJEB9003	M. tuberculosis L1	Somalia	Africa	2018-11-16	Unknown
ERR970409	PRJEB9954	M. suricattae	Not Available	Not Available	2018-11-16	Unknown
ERR987719	PRJEB10533	M. tuberculosis L3	Uganda	Africa	2018-11-16	Unknown
KL004	PRJNA1091824	M. orygis	India	Asia	2024-07-07	Bos taurus
KL012	PRJNA1091824	M. orygis	India	Asia	2024-07-07	Bos taurus
KL013	PRJNA1091824	M. orygis	India	Asia	2024-07-07	Bos taurus
KL017	PRJNA1091824	M. orygis	India	Asia	2024-07-07	Bos taurus
KL040	PRJNA1091824	M. tuberculosis L1, M. orygis	India	Asia	2024-07-07	Bos taurus
KL043	PRJNA1091824	M. orygis	India	Asia	2024-07-07	Bos taurus
KL115	PRJNA1091824	M. orygis	India	Asia	2024-07-07	Bos taurus
KL385	PRJNA1091824	M. tuberculosis L2	India	Asia	2024-07-07	Bos taurus
KL386	PRJNA1091824	M. tuberculosis L2	India	Asia	2024-07-07	Bos taurus
KL490	PRJNA1091824	M. orygis	India	Asia	2024-07-07	Bos taurus
KL493	PRJNA1091824	M. orygis	India	Asia	2024-07-07	Bos taurus
KL496	PRJNA1091824	M. orygis	India	Asia	2024-07-07	Bos taurus
KL498	PRJNA1091824	M. orygis	India	Asia	2024-07-07	Bos taurus
KL499	PRJNA1091824	M. orygis	India	Asia	2024-07-07	Bos taurus
KL536	PRJNA1091824	M. orygis	India	Asia	2024-07-07	Bos taurus
KL541	PRJNA1091824	M. orygis	India	Asia	2024-07-07	Bos taurus
SRR006917	PRJNA39969	M. tuberculosis L3	Tanzania	Africa	2015-06-19	Unknown
SRR011186	PRJNA39969	M. canetti	Not Available	Not Available	2015-06-19	Unknown
SRR022876	PRJNA52007	M. tuberculosis L6	Gambia	Africa	2015-06-19	Unknown
SRR10040345	PRJNA559678	M. tuberculosis L2	China	Asia	2019-11-12	Homo sapiens
SRR1011511	PRJNA221515	M. tuberculosis L1	Taiwan	Asia	2019-11-17	Homo sapiens
SRR1011519	PRJNA191011	M. tuberculosis L4	Taiwan	Asia	2020-05-22	Homo sapiens
SRR10251185	PRJNA576656	M. orygis	India	Asia	2019-10-11	Bos taurus
SRR10251190	PRJNA576656	M. orygis	India	Asia	2019-10-11	Bos taurus
SRR10251195	PRJNA576656	M. orygis	India	Asia	2019-10-11	Deer Unknown
SRR10251202	PRJNA576656	M. orygis	India	Asia	2019-10-11	Deer Unknown
SRR10272560	PRJNA356104	M. tuberculosis L4	New Zealand	Oceania	2019-11-30	Homo sapiens
SRR10303300	PRJNA578162	M. bovis	Kazakhstan	Asia	2019-10-19	Homo sapiens
SRR10321130	PRJNA575883	M. orygis	India	Asia	2019-10-25	Homo sapiens
SRR10321149	PRJNA575883	M. orygis	India	Asia	2019-10-25	Homo sapiens
SRR10379878	PRJNA586859	M. tuberculosis L2	Moldova	Europe	2019-11-01	Homo sapiens
SRR10379907	PRJNA586859	M. tuberculosis L4	Moldova	Europe	2019-11-01	Homo sapiens
SRR10380176	PRJNA586859	M. tuberculosis L2	Moldova	Europe	2019-11-01	Homo sapiens
SRR10430321	PRJNA589048	M. tuberculosis L4	Kazakhstan	Asia	2019-12-13	Homo sapiens
SRR10430389	PRJNA589048	M. tuberculosis L2	Kazakhstan	Asia	2019-11-14	Homo sapiens
SRR10525325	PRJNA591498	M. tuberculosis L4	Romania	Europe	2019-11-27	Homo sapiens
SRR10808336	PRJNA595834	M. tuberculosis L2	Peru	America	2020-01-04	Homo sapiens
SRR10808421	PRJNA595834	M. bovis	Indonesia	Asia	2020-01-04	Homo sapiens
SRR10808455	PRJNA595834	M. tuberculosis L2	Peru	America	2020-01-04	Homo sapiens
SRR10808760	PRJNA595834	M. tuberculosis L4	Indonesia	Asia	2020-01-04	Homo sapiens
SRR10809080	PRJNA595834	M. tuberculosis L2	Indonesia	Asia	2020-01-04	Homo sapiens
SRR10828834	PRJNA598991	M. tuberculosis L5	Not Available	Not Available	2020-05-07	Homo sapiens
SRR11444083	PRJNA616081	M. tuberculosis L4	Ghana	Africa	2020-09-23	Homo sapiens
SRR1163038	PRJNA229705	M. tuberculosis L4	Belarus	Europe	2019-10-28	Homo sapiens
SRR1163398	PRJNA229705	M. tuberculosis L8	Belarus	Europe	2019-10-15	Homo sapiens
SRR1173284	PRJNA233394	M. pinnipedii	Not Available	Not Available	2020-05-22	Homo sapiens
SRR1239336	PRJNA244633	M. pinnipedii	Not Available	Not Available	2015-06-19	Unknown
SRR1239337	PRJNA244633	M. pinnipedii	Not Available	Not Available	2015-06-19	Unknown
SRR1239338	PRJNA244633	M. pinnipedii	Not Available	Not Available	2015-06-19	Unknown
SRR1239339	PRJNA244633	M. tuberculosis L1	Not Available	Not Available	2015-06-19	Unknown
SRR12882049	PRJNA670836	M. tuberculosis L1	Papua New Guniea	Oceania	2021-01-20	Homo sapiens
SRR12882053	PRJNA670836	M. tuberculosis L1	Fiji	Oceania	2021-01-20	Homo sapiens
SRR12882101	PRJNA670836	M. tuberculosis L1	Srilanka	Asia	2021-01-20	Homo sapiens
SRR12882150	PRJNA670836	M. tuberculosis L3	Tanzania	Africa	2021-01-20	Homo sapiens
SRR12882173	PRJNA670836	M. tuberculosis L1	Tanzania	Africa	2021-01-20	Homo sapiens
SRR12882241	PRJNA670836	M. tuberculosis L3	Mozambique	Africa	2021-01-20	Homo sapiens
SRR12882259	PRJNA670836	M. tuberculosis L3	Afghanistan	Asia	2021-01-20	Homo sapiens
SRR12882266	PRJNA670836	M. tuberculosis L3	Kenya	Africa	2021-01-20	Homo sapiens
SRR12882267	PRJNA670836	M. tuberculosis L1	Somalia	Africa	2021-01-20	Homo sapiens
SRR12882278	PRJNA670836	M. tuberculosis L1	Papua New Guniea	Oceania	2021-01-20	Homo sapiens
SRR12882366	PRJNA670836	M. tuberculosis L3	Tanzania	Africa	2021-01-20	Homo sapiens
SRR12882427	PRJNA670836	M. tuberculosis L1	Georgia	Europe	2021-01-20	Homo sapiens
SRR12882448	PRJNA670836	M. tuberculosis L1	Madagascar	Africa	2021-01-20	Homo sapiens
SRR12882452	PRJNA670836	M. tuberculosis L1	Madagascar	Africa	2021-01-20	Homo sapiens
SRR12882483	PRJNA670836	M. tuberculosis L3	Ecuador	America	2021-01-20	Homo sapiens
SRR12882491	PRJNA670836	M. tuberculosis L3	Botswana	Africa	2021-01-20	Homo sapiens
SRR12882547	PRJNA670836	M. tuberculosis L1	India	Asia	2021-01-20	Homo sapiens
SRR12882564	PRJNA670836	M. tuberculosis L1	Botswana	Africa	2021-01-20	Homo sapiens
SRR12882615	PRJNA670836	M. tuberculosis L3	India	Asia	2021-01-20	Homo sapiens
SRR12882761	PRJNA670836	M. caprae	Georgia	Europe	2021-01-20	Homo sapiens
SRR13888749	PRJNA384785	M. caprae	Spain	Europe	2021-03-12	Capra hircus
SRR13888751	PRJNA384785	M. caprae	Spain	Europe	2021-03-12	Capra hircus
SRR13888752	PRJNA384785	M. caprae	Spain	Europe	2021-03-12	Bos taurus
SRR13888753	PRJNA384785	M. caprae	Spain	Europe	2021-03-12	Capra hircus
SRR13888771	PRJNA384785	M. caprae	Spain	Europe	2021-03-12	Capra hircus
SRR13888776	PRJNA384785	M. caprae	Spain	Europe	2021-03-12	Bos taurus
SRR13888779	PRJNA384785	M. caprae	Spain	Europe	2021-03-12	Ovis aries
SRR13888784	PRJNA384785	M. caprae	Spain	Europe	2021-03-12	Bos taurus
SRR13888790	PRJNA384785	M. caprae	Spain	Europe	2021-03-12	Bos taurus
SRR13888797	PRJNA384785	M. tuberculosis L4	Spain	Europe	2021-03-12	Bos taurus
SRR1640562	PRJNA240330	M. bovis	Canada	America	2016-06-27	Homo sapiens
SRR1791703	PRJNA251692	M. bovis	USA	America	2015-06-19	Bos taurus
SRR1791773	PRJNA251692	M. caprae	USA	America	2015-06-19	Bos taurus
SRR1792164	PRJNA251692	M. caprae	China	Asia	2015-06-19	Primate
SRR1792165	PRJNA251692	M. tuberculosis L1	China	Asia	2015-06-19	Primate
SRR18693880	PRJNA630228	M. orygis	Brazil	America	2022-04-10	Homo sapiens
SRR2101222	PRJNA282721	M. tuberculosis L3	UK	Europe	2016-06-28	missing
SRR2101562	PRJNA282721	M. tuberculosis L1	Africa	Africa	2016-06-28	missing
SRR2101757	PRJNA282721	M. bovis	Africa	Africa	2016-06-28	missing
SRR3085259	PRJNA306588	M. mungi	Tunisia	Africa	2017-01-09	Homo sapiens
SRR3500411	PRJNA320514	M. microti	Not Available	Not Available	2016-06-27	Mungos mungo
SRR3647357	PRJNA270004	M. tuberculosis L3	Not Available	Not Available	2017-07-02	Unknown
SRR3725683	PRJNA300846	M. tuberculosis L4	Africa	Africa	2016-06-29	Homo sapiens
SRR3732695	PRJNA300846	M. bovis	Ivory coast	Africa	2016-07-01	Homo sapiens
SRR4199188	PRJNA341471	M. tuberculosis L1	France	Europe	2016-09-10	wild boar
SRR5067503	PRJNA355614	M. tuberculosis L2	Vietnam	Asia	2017-03-22	Homo sapiens
SRR5073888	PRJNA355614	M. tuberculosis L1	Vietnam	Asia	2017-03-22	Homo sapiens
SRR5074151	PRJNA355614	M. bovis	Vietnam	Asia	2017-03-22	Homo sapiens
SRR5216706	PRJNA363037	M. tuberculosis L3	New Zealand	Oceania	2017-02-01	BOVINE
SRR5341214	PRJNA376471	M. tuberculosis L1	India	Asia	2017-11-09	Homo sapiens
SRR5341281	PRJNA379070	M. tuberculosis L3	India	Asia	2019-01-27	Homo sapiens
SRR5341347	PRJNA379070	M. bovis	India	Asia	2019-01-27	Homo sapiens
SRR5430091	PRJNA287158	M. bovis	Uruguay	America	2018-04-18	Bos taurus
SRR5486080	PRJNA384782	M. bovis	Eritrea	Africa	2017-04-29	Bos taurus
SRR5486086	PRJNA384782	M. bovis	Eritrea	Africa	2017-04-29	Bos taurus
SRR5486087	PRJNA384785	M. tuberculosis L2	Spain	Europe	2017-04-29	Bos taurus
SRR5520594	PRJNA385247	M. tuberculosis L2	Papua New Guniea	Oceania	2017-12-01	Homo sapiens
SRR5526841	PRJNA385247	M. tuberculosis L2	Papua New Guniea	Oceania	2017-12-01	Homo sapiens
SRR5535396	PRJNA300846	M. tuberculosis L4	Thailand	Asia	2017-05-14	Homo sapiens
SRR5535814	PRJNA300846	M. orygis	Nigeria	Africa	2017-05-14	Homo sapiens
SRR5642716	PRJNA389109	M. orygis	India	Asia	2017-06-03	missing
SRR5642718	PRJNA389109	M. bovis	India	Asia	2017-06-03	missing
SRR5657358	PRJNA384996	M. tuberculosis L4	Mexico	America	2017-06-14	Bos taurus
SRR5818579	PRJNA393924	M. tuberculosis L3	Djibouti	Africa	2017-07-13	Homo sapiens
SRR5818584	PRJNA393924	M. tuberculosis L3	Djibouti	Africa	2017-07-13	Homo sapiens
SRR5818674	PRJNA393924	M. orygis	Djibouti	Africa	2017-07-13	Homo sapiens
SRR6044939	PRJNA401515	M. bovis	UK	Europe	2017-12-01	Homo sapiens
SRR6045214	PRJNA401515	M. orygis	UK	Europe	2017-12-01	Homo sapiens
SRR6046235	PRJNA401515	M. tuberculosis L2	UK	Europe	2017-12-01	Homo sapiens
SRR6484909	PRJNA428596	M. tuberculosis L4	Azerbaijan	Asia	2018-01-20	Homo sapiens
SRR6650174	PRJNA428596	M. tuberculosis L4	Bangladesh	Asia	2018-01-31	Homo sapiens
SRR6785298	PRJNA428596	M. orygis	Azerbaijan	Asia	2018-03-03	Homo sapiens
SRR6797355	PRJNA428596	M. tuberculosis L2	Bangladesh	Asia	2018-03-03	Homo sapiens
SRR6797704	PRJNA428596	M. tuberculosis L2	Bangladesh	Asia	2018-03-03	Homo sapiens
SRR6831708	PRJNA428596	M. tuberculosis L4	Ukraine	Europe	2018-03-15	Homo sapiens
SRR6831750	PRJNA428596	M. tuberculosis L2	Ukraine	Europe	2018-03-15	Homo sapiens
SRR6832280	PRJNA428596	M. tuberculosis L2	Ukraine	Europe	2018-03-15	Homo sapiens
SRR6964525	PRJNA428596	M. bovis	Pakistan	Asia	2018-04-10	Homo sapiens
SRR7131025	PRJNA438921	M. bovis	Italy	Europe	2018-05-09	Homo sapiens
SRR7236232	PRJNA449507	M. tuberculosis L3	Mexico	America	2018-10-14	Bos taurus
SRR7535040	PRJNA481638	M. caprae	Uganda	Africa	2018-08-10	Homo sapiens
SRR7617662	PRJNA479921	M. bovis	China	Asia	2018-11-10	Monkey
SRR7617666	PRJNA479921	M. bovis	New Zealand	Oceania	2018-11-10	Ferret
SRR7851345	PRJNA485121	M. bovis	France	Europe	2019-06-15	Bos taurus
SRR8064853	PRJNA497102	M. bovis	Zambia	Africa	2018-12-07	Bos taurus
SRR8064858	PRJNA497102	M. bovis	Zambia	Africa	2018-12-07	Bos taurus
SRR8065071	PRJNA497101	M. bovis	Uganda	Africa	2018-12-07	Bos taurus
SRR8065072	PRJNA497101	M. bovis	Uganda	Africa	2018-12-07	Bos taurus
SRR8065076	PRJNA497101	M. tuberculosis L4	Uganda	Africa	2018-12-07	Bos taurus
SRR8380903	PRJNA512266	M. tuberculosis L2	India	Asia	2019-01-02	Homo sapiens
SRR924717	PRJNA200331	M. tuberculosis L6	Belarus	Europe	2016-11-16	Homo sapiens
SRR998581	PRJNA211631	M. tuberculosis L6	Mali	Africa	2019-12-06	Homo sapiens
SRR998618	PRJNA211660	M. tuberculosis L5	Mali	Africa	2013-09-20	Unknown
SRR998623	PRJNA211665	M. tuberculosis L6	Mali	Africa	2019-12-24	Homo sapiens
SRR998630	PRJNA211668	M. tuberculosis L6	Mali	Africa	2020-01-06	Homo sapiens

## Sheet: Table S7 (Orygis)
Table S7: Details of the M. orygis sequences used to generate the phylogeny
Sequence ID	Source	Geographic Location	Collected By
ERR015582	Human	UK	Wellcome Sanger Institute, United Kingdom
ERR017782	Human	UK	Wellcome Sanger Institute, United Kingdom
ERR234675	Unknown	Russia	Wellcome Sanger Institute, United Kingdom
ERR234676	Unknown	Russia	Wellcome Sanger Institute, United Kingdom
ERR234682	Unknown	Russia	Wellcome Sanger Institute, United Kingdom
ERR2659153	Human	Switzerland	Swiss Tropical and Public Health Institute, Switzerland
ERR2659154	Human	Switzerland	Swiss Tropical and Public Health Institute, Switzerland
ERR2659155	Human	Switzerland	Swiss Tropical and Public Health Institute, Switzerland
ERR2659156	Human	Switzerland	Swiss Tropical and Public Health Institute, Switzerland
ERR5336157	Human	Norway	Norwegian Institute of Public Health, Norway
ERR5336158	Human	Norway	Norwegian Institute of Public Health, Norway
ERR5336161	Human	Norway	Norwegian Institute of Public Health, Norway
ERR5336162	Human	Norway	Norwegian Institute of Public Health, Norway
ERR5336167	Human	Norway	Norwegian Institute of Public Health, Norway
ERR6375115	Animal	South Africa	UNIVERSITY OF BASEL, SWITZERLAND
ERR6375116	Animal	South Africa	UNIVERSITY OF BASEL, SWITZERLAND
ERR6375117	Animal	Netherlands	UNIVERSITY OF BASEL, SWITZERLAND
ERR6375118	Animal	Netherlands	UNIVERSITY OF BASEL, SWITZERLAND
ERR6375119	Animal	Netherlands	UNIVERSITY OF BASEL, SWITZERLAND
ERR6375120	Animal	Netherlands	UNIVERSITY OF BASEL, SWITZERLAND
ERR6375121	Unknown	Unknown	UNIVERSITY OF BASEL, SWITZERLAND
ERR6375122	Unknown	Unknown	UNIVERSITY OF BASEL, SWITZERLAND
ERR6375123	Human	Unknown	UNIVERSITY OF BASEL, SWITZERLAND
ERR6375124	Human	Unknown	UNIVERSITY OF BASEL, SWITZERLAND
ERR6375125	Animal	Netherlands	UNIVERSITY OF BASEL, SWITZERLAND
ERR6375126	Animal	Netherlands	UNIVERSITY OF BASEL, SWITZERLAND
ERR6375127	Human	Unknown	UNIVERSITY OF BASEL, SWITZERLAND
ERR6375128	Human	Unknown	UNIVERSITY OF BASEL, SWITZERLAND
ERR6375129	Human	Unknown	UNIVERSITY OF BASEL, SWITZERLAND
ERR6375130	Human	Unknown	UNIVERSITY OF BASEL, SWITZERLAND
ERR6375131	Human	Unknown	UNIVERSITY OF BASEL, SWITZERLAND
ERR6375132	Human	Unknown	UNIVERSITY OF BASEL, SWITZERLAND
ERR6375133	Human	Unknown	UNIVERSITY OF BASEL, SWITZERLAND
ERR6375134	Human	Unknown	UNIVERSITY OF BASEL, SWITZERLAND
ERR6375135	Human	Unknown	UNIVERSITY OF BASEL, SWITZERLAND
ERR6375136	Human	Unknown	UNIVERSITY OF BASEL, SWITZERLAND
ERR6375137	Unknown	Unknown	UNIVERSITY OF BASEL, SWITZERLAND
ERR6375138	Unknown	Unknown	UNIVERSITY OF BASEL, SWITZERLAND
ERR6375139	Human	Unknown	UNIVERSITY OF BASEL, SWITZERLAND
ERR6375140	Human	Unknown	UNIVERSITY OF BASEL, SWITZERLAND
ERR6375141	Unknown	Unknown	UNIVERSITY OF BASEL, SWITZERLAND
ERR6375142	Unknown	Unknown	UNIVERSITY OF BASEL, SWITZERLAND
KL004	Animal	India	National Institute for Research in Tuberculosis, Chennai
KL012	Animal	India	National Institute for Research in Tuberculosis, Chennai
KL013	Animal	India	National Institute for Research in Tuberculosis, Chennai
KL017	Animal	India	National Institute for Research in Tuberculosis, Chennai
KL043	Animal	India	National Institute for Research in Tuberculosis, Chennai
KL115	Animal	India	National Institute for Research in Tuberculosis, Chennai
KL490	Animal	India	National Institute for Research in Tuberculosis, Chennai
KL493	Animal	India	National Institute for Research in Tuberculosis, Chennai
KL496	Animal	India	National Institute for Research in Tuberculosis, Chennai
KL498	Animal	India	National Institute for Research in Tuberculosis, Chennai
KL499	Animal	India	National Institute for Research in Tuberculosis, Chennai
KL536	Animal	India	National Institute for Research in Tuberculosis, Chennai
KL541	Animal	India	National Institute for Research in Tuberculosis, Chennai
SRR10251185	Animal	India	Indian Veterinary Research Institute, Kolkata
SRR10251186	Animal	India	Indian Veterinary Research Institute, Kolkata
SRR10251187	Animal	India	Indian Veterinary Research Institute, Kolkata
SRR10251188	Animal	India	Indian Veterinary Research Institute, Kolkata
SRR10251189	Animal	India	Indian Veterinary Research Institute, Kolkata
SRR10251190	Animal	India	Indian Veterinary Research Institute, Kolkata
SRR10251191	Animal	India	Indian Veterinary Research Institute, Kolkata
SRR10251192	Animal	India	Indian Veterinary Research Institute, Kolkata
SRR10251193	Animal	India	Indian Veterinary Research Institute, Kolkata
SRR10251194	Animal	India	Indian Veterinary Research Institute, Kolkata
SRR10251195	Animal	India	Indian Veterinary Research Institute, Kolkata
SRR10251196	Animal	India	Indian Veterinary Research Institute, Kolkata
SRR10251197	Animal	India	Indian Veterinary Research Institute, Kolkata
SRR10251198	Animal	India	Indian Veterinary Research Institute, Kolkata
SRR10251199	Animal	India	Indian Veterinary Research Institute, Kolkata
SRR10251200	Animal	India	Indian Veterinary Research Institute, Kolkata
SRR10251201	Animal	India	Indian Veterinary Research Institute, Kolkata
SRR10251202	Animal	India	Indian Veterinary Research Institute, Kolkata
SRR10251203	Animal	India	Indian Veterinary Research Institute, Kolkata
SRR10321128	Human	India	Christian Medical College, Vellore
SRR10321130	Human	India	Christian Medical College, Vellore
SRR10321134	Human	India	Christian Medical College, Vellore
SRR10321138	Human	India	Christian Medical College, Vellore
SRR10321141	Human	India	Christian Medical College, Vellore
SRR10321142	Human	India	Christian Medical College, Vellore
SRR10321143	Human	India	Christian Medical College, Vellore
SRR10321149	Human	India	Christian Medical College, Vellore
SRR10321152	Human	India	Christian Medical College, Vellore
SRR17089001	Animal	India	Tamil Nadu Veterinary and Animal Sciences University, Chennai
SRR17089002	Animal	India	Tamil Nadu Veterinary and Animal Sciences University, Chennai
SRR17089003	Animal	India	Tamil Nadu Veterinary and Animal Sciences University, Chennai
SRR17254975	Animal	India	National Institute for Research in Tuberculosis, Chennai
SRR17254976	Animal	India	National Institute for Research in Tuberculosis, Chennai
SRR17254977	Animal	India	National Institute for Research in Tuberculosis, Chennai
SRR19428204	Animal	India	Indian Veterinary Research Institute, Kolkata
SRR20607504	Animal	India	Indian Veterinary Research Institute, Kolkata
SRR20622096	Animal	India	Indian Veterinary Research Institute, Kolkata
SRR20622097	Animal	India	Indian Veterinary Research Institute, Kolkata
SRR2100577	Unknown	UK	UNIVERSITY OF OXFORD, UK
SRR2101161	Unknown	UK	UNIVERSITY OF OXFORD, UK
SRR2101291	Unknown	UK	UNIVERSITY OF OXFORD, UK
SRR2101329	Unknown	UK	UNIVERSITY OF OXFORD, UK
SRR21691066	Human	Netherlands	National Institute for Public Health and the Environment, Netherlands
SRR21842101	Human	India	Christian Medical College, Vellore
SRR16643349	Human	Canada	McGill University Health Centre
SRR23445124	Human	Canada	National Reference Centre for Mycobacteriology, Canada
SRR23445125	Human	Canada	National Reference Centre for Mycobacteriology, Canada
SRR23445126	Human	Canada	National Reference Centre for Mycobacteriology, Canada
SRR23445127	Human	Canada	National Reference Centre for Mycobacteriology, Canada
SRR23445128	Human	Canada	National Reference Centre for Mycobacteriology, Canada
SRR23445130	Human	Canada	National Reference Centre for Mycobacteriology, Canada
SRR23445131	Human	Canada	National Reference Centre for Mycobacteriology, Canada
SRR23445132	Human	Canada	National Reference Centre for Mycobacteriology, Canada
SRR23445133	Human	Canada	National Reference Centre for Mycobacteriology, Canada
SRR23445134	Human	Canada	National Reference Centre for Mycobacteriology, Canada
SRR23445135	Human	Canada	National Reference Centre for Mycobacteriology, Canada
SRR23445136	Human	Canada	National Reference Centre for Mycobacteriology, Canada
SRR23445137	Human	Canada	National Reference Centre for Mycobacteriology, Canada
SRR23445138	Human	Canada	National Reference Centre for Mycobacteriology, Canada
SRR23445139	Human	Canada	National Reference Centre for Mycobacteriology, Canada
SRR23445140	Human	Canada	National Reference Centre for Mycobacteriology, Canada
SRR23445141	Human	Canada	National Reference Centre for Mycobacteriology, Canada
SRR23445142	Human	Canada	National Reference Centre for Mycobacteriology, Canada
SRR23445143	Human	Canada	National Reference Centre for Mycobacteriology, Canada
SRR23445145	Human	Canada	National Reference Centre for Mycobacteriology, Canada
SRR23445146	Human	Canada	National Reference Centre for Mycobacteriology, Canada
SRR23445147	Human	Canada	National Reference Centre for Mycobacteriology, Canada
SRR23445148	Human	Canada	National Reference Centre for Mycobacteriology, Canada
SRR23445149	Human	Canada	National Reference Centre for Mycobacteriology, Canada
SRR23445150	Human	Canada	National Reference Centre for Mycobacteriology, Canada
SRR23445152	Human	Canada	National Reference Centre for Mycobacteriology, Canada
SRR23445153	Human	Canada	National Reference Centre for Mycobacteriology, Canada
SRR23445154	Human	Canada	National Reference Centre for Mycobacteriology, Canada
SRR23445155	Human	Canada	National Reference Centre for Mycobacteriology, Canada
SRR23445156	Human	Canada	National Reference Centre for Mycobacteriology, Canada
SRR23445157	Human	Canada	National Reference Centre for Mycobacteriology, Canada
SRR23445158	Human	Canada	National Reference Centre for Mycobacteriology, Canada
SRR23445159	Human	Canada	National Reference Centre for Mycobacteriology, Canada
SRR23445160	Human	Canada	National Reference Centre for Mycobacteriology, Canada
SRR23445161	Human	Canada	National Reference Centre for Mycobacteriology, Canada
SRR23445162	Human	Canada	National Reference Centre for Mycobacteriology, Canada
SRR23445163	Human	Canada	National Reference Centre for Mycobacteriology, Canada
SRR23445164	Human	Canada	National Reference Centre for Mycobacteriology, Canada
SRR23445166	Human	Canada	National Reference Centre for Mycobacteriology, Canada
SRR23445168	Human	Canada	National Reference Centre for Mycobacteriology, Canada
SRR23445169	Human	Canada	National Reference Centre for Mycobacteriology, Canada
SRR23445170	Human	Canada	National Reference Centre for Mycobacteriology, Canada
SRR23445171	Human	Canada	National Reference Centre for Mycobacteriology, Canada
SRR23445172	Human	Canada	National Reference Centre for Mycobacteriology, Canada
SRR23445173	Human	Canada	National Reference Centre for Mycobacteriology, Canada
SRR23445174	Human	Canada	National Reference Centre for Mycobacteriology, Canada
SRR23445175	Human	Canada	National Reference Centre for Mycobacteriology, Canada
SRR23445176	Human	Canada	National Reference Centre for Mycobacteriology, Canada
SRR23445177	Human	Canada	National Reference Centre for Mycobacteriology, Canada
SRR23445178	Human	Canada	National Reference Centre for Mycobacteriology, Canada
SRR23445179	Human	Canada	National Reference Centre for Mycobacteriology, Canada
SRR23445180	Human	Canada	National Reference Centre for Mycobacteriology, Canada
SRR23445181	Human	Canada	National Reference Centre for Mycobacteriology, Canada
SRR23445182	Human	Canada	National Reference Centre for Mycobacteriology, Canada
SRR23445183	Human	Canada	National Reference Centre for Mycobacteriology, Canada
SRR23445184	Human	Canada	National Reference Centre for Mycobacteriology, Canada
SRR24255213	Animal	Pakistan	University of Veterinary & Animal Sciences (UVAS), Pakistan
SRR24255214	Animal	Pakistan	University of Veterinary & Animal Sciences (UVAS), Pakistan
SRR24372788	Animal	India	Lala Lajpat Rai University of Veterinary and Animal Sciences, Haryana
SRR24372789	Animal	India	Lala Lajpat Rai University of Veterinary and Animal Sciences, Haryana
SRR24372790	Animal	India	Lala Lajpat Rai University of Veterinary and Animal Sciences, Haryana
SRR24372791	Animal	India	Lala Lajpat Rai University of Veterinary and Animal Sciences, Haryana
SRR24372792	Animal	India	Lala Lajpat Rai University of Veterinary and Animal Sciences, Haryana
SRR24372793	Animal	India	Lala Lajpat Rai University of Veterinary and Animal Sciences, Haryana
SRR24372794	Animal	India	Lala Lajpat Rai University of Veterinary and Animal Sciences, Haryana
SRR24372795	Animal	India	Lala Lajpat Rai University of Veterinary and Animal Sciences, Haryana
SRR28623786	Animal	USA	USDA Animal Plant Health Inspection Service-National Veterinary Services Laboratories - DBPL (USDA-NVSL-DBPL), USA
SRR28623787	Animal	USA	USDA Animal Plant Health Inspection Service-National Veterinary Services Laboratories - DBPL (USDA-NVSL-DBPL), USA
SRR28623788	Animal	USA	USDA Animal Plant Health Inspection Service-National Veterinary Services Laboratories - DBPL (USDA-NVSL-DBPL), USA
SRR28623789	Animal	USA	USDA Animal Plant Health Inspection Service-National Veterinary Services Laboratories - DBPL (USDA-NVSL-DBPL), USA
SRR28623790	Animal	USA	USDA Animal Plant Health Inspection Service-National Veterinary Services Laboratories - DBPL (USDA-NVSL-DBPL), USA
SRR28623791	Animal	USA	USDA Animal Plant Health Inspection Service-National Veterinary Services Laboratories - DBPL (USDA-NVSL-DBPL), USA
SRR28623792	Animal	USA	USDA Animal Plant Health Inspection Service-National Veterinary Services Laboratories - DBPL (USDA-NVSL-DBPL), USA
SRR28623793	Animal	USA	USDA Animal Plant Health Inspection Service-National Veterinary Services Laboratories - DBPL (USDA-NVSL-DBPL), USA
SRR28623794	Animal	USA	USDA Animal Plant Health Inspection Service-National Veterinary Services Laboratories - DBPL (USDA-NVSL-DBPL), USA
SRR28623795	Animal	USA	USDA Animal Plant Health Inspection Service-National Veterinary Services Laboratories - DBPL (USDA-NVSL-DBPL), USA
SRR28623796	Animal	USA	USDA Animal Plant Health Inspection Service-National Veterinary Services Laboratories - DBPL (USDA-NVSL-DBPL), USA
SRR28623797	Animal	USA	USDA Animal Plant Health Inspection Service-National Veterinary Services Laboratories - DBPL (USDA-NVSL-DBPL), USA
SRR28623798	Animal	USA	USDA Animal Plant Health Inspection Service-National Veterinary Services Laboratories - DBPL (USDA-NVSL-DBPL), USA
SRR28623799	Animal	USA	USDA Animal Plant Health Inspection Service-National Veterinary Services Laboratories - DBPL (USDA-NVSL-DBPL), USA
SRR28623800	Animal	USA	USDA Animal Plant Health Inspection Service-National Veterinary Services Laboratories - DBPL (USDA-NVSL-DBPL), USA
SRR28623801	Animal	USA	USDA Animal Plant Health Inspection Service-National Veterinary Services Laboratories - DBPL (USDA-NVSL-DBPL), USA
SRR28623802	Animal	USA	USDA Animal Plant Health Inspection Service-National Veterinary Services Laboratories - DBPL (USDA-NVSL-DBPL), USA
SRR28623803	Animal	USA	USDA Animal Plant Health Inspection Service-National Veterinary Services Laboratories - DBPL (USDA-NVSL-DBPL), USA
SRR28623804	Animal	USA	USDA Animal Plant Health Inspection Service-National Veterinary Services Laboratories - DBPL (USDA-NVSL-DBPL), USA
SRR28623805	Animal	USA	USDA Animal Plant Health Inspection Service-National Veterinary Services Laboratories - DBPL (USDA-NVSL-DBPL), USA
SRR28623806	Animal	USA	USDA Animal Plant Health Inspection Service-National Veterinary Services Laboratories - DBPL (USDA-NVSL-DBPL), USA
SRR28623807	Animal	USA	USDA Animal Plant Health Inspection Service-National Veterinary Services Laboratories - DBPL (USDA-NVSL-DBPL), USA
SRR28623808	Animal	USA	USDA Animal Plant Health Inspection Service-National Veterinary Services Laboratories - DBPL (USDA-NVSL-DBPL), USA
SRR28623809	Animal	USA	USDA Animal Plant Health Inspection Service-National Veterinary Services Laboratories - DBPL (USDA-NVSL-DBPL), USA
SRR28623810	Animal	USA	USDA Animal Plant Health Inspection Service-National Veterinary Services Laboratories - DBPL (USDA-NVSL-DBPL), USA
SRR28623811	Animal	USA	USDA Animal Plant Health Inspection Service-National Veterinary Services Laboratories - DBPL (USDA-NVSL-DBPL), USA
SRR28623812	Animal	USA	USDA Animal Plant Health Inspection Service-National Veterinary Services Laboratories - DBPL (USDA-NVSL-DBPL), USA
SRR5642711	Human	USA	New York State Department of Health, New York
SRR5642712	Human	USA	New York State Department of Health, New York
SRR5642713	Human	USA	New York State Department of Health, New York
SRR5642714	Human	USA	New York State Department of Health, New York
SRR5642715	Human	USA	New York State Department of Health, New York
SRR5642716	Human	USA	New York State Department of Health, New York
SRR5642717	Human	USA	New York State Department of Health, New York
SRR5642718	Human	USA	New York State Department of Health, New York
SRR9157804	Animal	India	National Institute for Research in Tuberculosis, Chennai

## Sheet: Table S8 (L2 strains)
Table S8: Details of M.tuberculosis L2 isolates used for phylogeny
SampleID	Bioproject	Drug Resistant	Beijing Lineage
KL385	PRJNA1091824	Pre-XDR	lineage2.2.1.1
KL385	PRJNA1091824	Pre-XDR-TB	lineage2.2.1.1
SAMN27256552	PRJNA822663	MDR	lineage2.2.1
SAMN27256553	PRJNA822663	HR	lineage2.2.1
SAMN27256567	PRJNA822663	MDR	lineage2.2.1
SAMN27256569	PRJNA822663	Pre-XDR	lineage2.2.1.1
SAMN27256570	PRJNA822663	Pre-XDR	lineage2.2.1
SAMN27256574	PRJNA822663	MDR	lineage2.2.1
SAMN27256576	PRJNA822663	Pre-XDR	lineage2.2.1
SAMN27256577	PRJNA822663	MDR	lineage2.2.1
SAMN27256584	PRJNA822663	Pre-XDR	lineage2.2.1
SAMN27256611	PRJNA822663	Pre-XDR	lineage2.2.1
SAMN27256613	PRJNA822663	Pre-XDR	lineage2.2.1
SAMN27256614	PRJNA822663	Pre-XDR	lineage2.2.2
SAMN27256621	PRJNA822663	Pre-XDR	lineage2.2.1
SAMN27256626	PRJNA822663	Pre-XDR	lineage2.2.1.1
SAMN27256634	PRJNA822663	Pre-XDR	lineage2.2.1
SAMN27256636	PRJNA822663	Pre-XDR	lineage2.2.1
SAMN27256637	PRJNA822663	Pre-XDR	lineage2.2.1
SAMN27256651	PRJNA822663	Pre-XDR	lineage2.2.1
SAMN27256652	PRJNA822663	Pre-XDR	lineage2.2.1
SAMN27256654	PRJNA822663	MDR	lineage2.2.1
SAMN27256657	PRJNA822663	Pre-XDR	lineage2.2.1
SAMN27256661	PRJNA822663	MDR	lineage2.2.1
SAMN27256662	PRJNA822663	MDR	lineage2.2.1
SAMN27256669	PRJNA822663	MDR	lineage2.2.1.1
SAMN27256672	PRJNA822663	Pre-XDR	lineage2.2.1
SAMN27256678	PRJNA822663	Pre-XDR	lineage2.2.1.1
SAMN27256680	PRJNA822663	Pre-XDR	lineage2.2.1
SAMN27256690	PRJNA822663	Pre-XDR	lineage2.2.1
SAMN27256692	PRJNA822663	Pre-XDR	lineage2.2.1
SAMN27256693	PRJNA822663	MDR	lineage2.2.1
SAMN27256701	PRJNA822663	Pre-XDR	lineage2.2.1
SAMN27256703	PRJNA822663	RR	lineage2.2.1.1
SAMN27256707	PRJNA822663	MDR	lineage2.2.1.1
SAMN27256729	PRJNA822663	MDR	lineage2.2.1
SAMN27256733	PRJNA822663	MDR	lineage2.2.1
SAMN27256739	PRJNA822663	RR	lineage2.2.1
SAMN27256743	PRJNA822663	RR	lineage2.2.1
SAMN27256748	PRJNA822663	MDR	lineage2.2.1
SAMN27256753	PRJNA822663	Pre-XDR	lineage2.2.1.1
SAMN27256762	PRJNA822663	Pre-XDR	lineage2.2.1
SAMN27256766	PRJNA822663	Pre-XDR	lineage2.2.1
SAMN27256769	PRJNA822663	MDR	lineage2.2.1
SAMN27256771	PRJNA822663	MDR	lineage2.2.2
SAMN27256772	PRJNA822663	MDR	lineage2.2.1
SAMN27256787	PRJNA822663	MDR	lineage2.2.1
SAMN27256793	PRJNA822663	MDR	lineage2.2.1
SAMN27256796	PRJNA822663	Pre-XDR	lineage2.2.1
SAMN27256797	PRJNA822663	MDR	lineage2.2.1
SAMN27256804	PRJNA822663	MDR	lineage2.2.1
SAMN27256808	PRJNA822663	MDR	lineage2.2.2
SAMN27256812	PRJNA822663	MDR	lineage2.2.1
SAMN27256813	PRJNA822663	Pre-XDR	lineage2.2.1
SAMN27256817	PRJNA822663	Pre-XDR	lineage2.2.1
SAMN27256818	PRJNA822663	Pre-XDR	lineage2.2.1.1
SAMN27256821	PRJNA822663	MDR	lineage2.2.1.1
SAMN27256824	PRJNA822663	MDR	lineage2.2.1
SAMN27256826	PRJNA822663	Pre-XDR	lineage2.2.1
SAMN27256828	PRJNA822663	Pre-XDR	lineage2.2.1
SAMN27256830	PRJNA822663	MDR	lineage2.2.1
SAMN27256847	PRJNA822663	MDR	lineage2.2.1
SAMN27256848	PRJNA822663	MDR	lineage2.2.1
SAMN27256849	PRJNA822663	Pre-XDR	lineage2.2.1
SAMN27256850	PRJNA822663	RR	lineage2.2.1
SAMN27256851	PRJNA822663	MDR	lineage2.2.1.1
SAMN27256856	PRJNA822663	MDR	lineage2.2.1
SAMN27256858	PRJNA822663	Pre-XDR	lineage2.2.1.1
SAMN27256861	PRJNA822663	Pre-XDR	lineage2.2.1.1
SAMN27256867	PRJNA822663	MDR	lineage2.2.1
SAMN27256868	PRJNA822663	MDR	lineage2.2.1
SAMN27256869	PRJNA822663	Pre-XDR	lineage2.2.1
SAMN27256870	PRJNA822663	Pre-XDR	lineage2.2.1
SAMN27256893	PRJNA822663	MDR	lineage2.2.1.1
SAMN27256894	PRJNA822663	Pre-XDR	lineage2.2.1.1
SAMN27256896	PRJNA822663	MDR	lineage2.2.1
SAMN27256897	PRJNA822663	MDR	lineage2.2.1.1
SAMN27256899	PRJNA822663	MDR	lineage2.2.1
SAMN27256900	PRJNA822663	Sensitive	lineage2.2.1
SAMN27256901	PRJNA822663	MDR	lineage2.2.1
SAMN27256906	PRJNA822663	Pre-XDR	lineage2.2.1
SAMN27256907	PRJNA822663	Pre-XDR	lineage2.2.1
SAMN27256908	PRJNA822663	MDR	lineage2.2.1.1
SAMN27256913	PRJNA822663	MDR	lineage2.2.1.1
SAMN27256916	PRJNA822663	MDR	lineage2.2.1
SAMN27256917	PRJNA822663	Pre-XDR	lineage2.2.1
SAMN27256921	PRJNA822663	Pre-XDR	lineage2.2.1
SAMN27256922	PRJNA822663	Pre-XDR	lineage2.2.1.1
SAMN27256929	PRJNA822663	Pre-XDR	lineage2.2.1
SAMN27256930	PRJNA822663	MDR	lineage2.2.1.2
SAMN27256931	PRJNA822663	MDR	lineage2.2.1
SAMN27256932	PRJNA822663	MDR	lineage2.2.1
SAMN27256940	PRJNA822663	Pre-XDR	lineage2.2.1
SAMN27256941	PRJNA822663	MDR	lineage2.2.1.2
SAMN27256942	PRJNA822663	MDR	lineage2.2.1.2
SAMN27256944	PRJNA822663	Pre-XDR	lineage2.2.1
SAMN27256946	PRJNA822663	Pre-XDR	lineage2.2.1
SAMN27256948	PRJNA822663	Pre-XDR	lineage2.2.1
SAMN27256954	PRJNA822663	Pre-XDR	lineage2.2.1
SAMN27256957	PRJNA822663	MDR	lineage2.2.1
SAMN27256962	PRJNA822663	MDR	lineage2.2.1.2
SAMN27256967	PRJNA822663	Pre-XDR	lineage2.2.1
SAMN27256972	PRJNA822663	Pre-XDR	lineage2.2.1
SAMN27256983	PRJNA822663	MDR	lineage2.2.1.1
SAMN27256991	PRJNA822663	MDR	lineage2.2.1
SAMN27256996	PRJNA822663	Pre-XDR	lineage2.2.1
SAMN27257001	PRJNA822663	Pre-XDR	lineage2.2.1
SAMN27257003	PRJNA822663	Pre-XDR	lineage2.2.1
SAMN27257007	PRJNA822663	MDR	lineage2.2.1
SAMN27257008	PRJNA822663	MDR	lineage2.2.1
SAMN27257011	PRJNA822663	MDR	lineage2.2.1
SAMN27257013	PRJNA822663	MDR	lineage2.2.1
SAMN27257016	PRJNA822663	MDR	lineage2.2.1
SRR11348170	PRJNA613351	Sensitive	lineage2.2.1
SRR1172108	PRJNA235702	STR (others)	lineage2.2.1
SRR1172705	PRJNA235830	Sensitive	lineage2.2.1.1
SRR1172706	PRJNA235738	Sensitive	lineage2.2.1
SRR1172720	PRJNA235820	Sensitive	lineage2.2.1
SRR1172804	PRJNA235824	MDR- (R, I)	lineage2.2.1
SRR1172822	PRJNA235781	Sensitive	lineage2.2.1
SRR1172832	PRJNA235717	Sensitive	lineage2.2.1
SRR1172875	PRJNA235801	Sensitive	lineage2.2.1
SRR1172901	PRJNA235810	Sensitive	lineage2.2.1
SRR1172903	PRJNA235840	Sensitive	lineage2.2.1
SRR1172930	PRJNA235816	Sensitive	lineage2.2.1
SRR1173165	PRJNA235682	Sensitive	lineage2.2.1
SRR1173728	PRJNA235761	MDR- (R,I,S)	lineage2.2.1.1
SRR1173776	PRJNA235768	Sensitive	lineage2.2.1
SRR1175141	PRJNA235809	HR (I)	lineage2.2.1
SRR1175145	PRJNA235762	MDR(R,I,S)	lineage2.2.1.1
SRR18593220	PRJNA822663	Pre-XDR	lineage2.2.1
SRR18593224	PRJNA822663	Pre-XDR	lineage2.2.1
SRR18593227	PRJNA822663	Pre-XDR	lineage2.2.1
SRR18593229	PRJNA822663	Pre-XDR	lineage2.2.1
SRR18593231	PRJNA822663	MDR(R,I,E)	lineage2.2.1.1
SRR18593232	PRJNA822663	MDR-(R,I,E.S)	lineage2.2.1
